# Supplementary material for: Interaction of healthcare staff’s attitude with barriers to physical activity in hemodialysis patients: A quantitative assessment
Source: PLoS One. 2018 Apr 27;13(4):e0196313. doi: 10.1371/journal.pone.0196313 (PMC5922547; doi:10.1371/journal.pone.0196313)
Supplement: S2 File — List of names and e-mail addresses of all members of the Study Group Physical Exercise in CKD of the Italian Society of Nephrology. (XLSX) [file pone.0196313.s002.xlsx]

## Sheet: Foglio1
Member	e-mail	Institution
Caiazza Alberto Guido	acaiazza@ausl.pr.it	Azienda USL Parma
Irlando Antonio	airlanda@libero.it	Nefrologia e Dialisi, AAS n°3 Regione Friuli Venezia Giulia
Barillà Antonio	antoniobarilla76@hotmail.it	Nefrologia e Dialisi, AAS n°5 "Friuli Occidentale
Antoniotti Riccardo	antoniotti.r@gmail.com	Nefrologia e Dialisi, Osedale "Ramazzini",Carpi, AUSL Modena
Bonanno Graziella	grazbon@hotmail.com	Ambulatorio Dialisi Catania
Contu Bruno	brunocontu55@gmail.com	Nefrologia e Dialisi, ASSL Lanusei, ATS, Sardegna
Catizone Luigi	luigi.catizone@gmail.com	Nefrologia e Dialisi, AOU "S.Anna", Ferrara
Citron Lorenzo	lorenzo.citron@alice.it	Nefrologia e Dialisi, Monselice,
D'Alessandro Claudia	claudia.dalessandro@dmi.unipi.it	Dipartimento di Medicina Interna, Universiyà di Pisa
Mallamaci Francesca	francesca.mallamaci@libero.it	Nefrologia, Dialisi e Trapianto Grande Ospedale Metropolitano “Bianchi-Melacrino-Morelli” di Reggio Calabria
Lucisano Gaetano	gaetano_lucisano@hotmail.com	Nefrologia, Dialisi e Trapianto Grande Ospedale Metropolitano “Bianchi-Melacrino-Morelli” di Reggio Calabria
Brugnano Rachele	rbrugnano@libero.it	Nefrologia, Dialisi e Trapianto, AOU "S. Maria della Misericordia, Perugia
Distefano Giulio	giuliodistefano@gmail.com	Scuola di Specializzazione in Nefrologia, Università d Catania
Trovato Orazio Marcello	marcello.trovato@hotmail.it	Centro Dialisi Acireale
Marani Mauro	mmaranim@gmail.com	Ambulatorio Nefrologia, Pesaro
Marangelli Annunziata	annunziata.marangelli@diaverum.com	Centro Dialis, Grottaglie
Rizzolo Monica	mrizzolo@ulss.tv.it	Nefrologia e Dialisi, Treviso
Varvara Michele	mvarvara@libero.it	Dipartimento di Nefrologia e Dialisi “Santa Rita”- BARI CBH Città di Bari Hospital
Bolignano Davide	davide.bolignano@gmail.com	Epidemiologia Clinica e Fisiopatologia delle Malattie Renali e dell’Ipertensione, CNR Reggio Calabria
Delli Carri Paolo	dellipaolo23@libero.it	Nefrologia, Dialisi e Trapianto, AOU Foggia
Aucella Filippo	f.aucella@operapadrepio.it
Rapana' Mario Renato	r.rapana@ausl.imola.bo.it	Nefrologia e Dialisi, AUSL Imola
Storari Alda	a.storari@ospfe.it	Nefrologia e Dialisi, AOU "S.Anna", Ferrara
Cozza Vincenzo	v.cozza90@gmail.com	Nefrologia, AOU "S.Giovanni di Dio e Ruggi d'Aragona", Salerno
Bellizzi Vincenzo	vincenzo.bellizzi@tin.it
Finato Viviana	vivifinato@gmail.com	Nefrologia e Dialisi, AUSL 11, Empoli
