# Supplementary material for: Interaction of healthcare staff’s attitude with barriers to physical activity in hemodialysis patients: A quantitative assessment
Source: PLoS One. 2018 Apr 27;13(4):e0196313. doi: 10.1371/journal.pone.0196313 (PMC5922547; doi:10.1371/journal.pone.0196313)
Supplement: S1 Dataset — Full data set of experimental data used for all analyses. (XLS) [file pone.0196313.s005.xls]

## Sheet: Sheet1
centroperif	cod_paziente	eta_anni	sesso	BMI	Fumatore	Scolarita	Occupazione	Abitazione	Tipo_dialisi	mesi_dialisi	Accessodial	Ritmodial	tempodialisi	Kt_V	nPCR	PAsist	PAdiast	urea	creat	Na	k	HCO3	Mg	Ca	p	pth	Alb	Hb	pcr	Coltot	ColLDL	ColHDL	Triglic	vitD	tipovitD	Statine	epo	EPOdose	Diabete	BPCO	Vascperif	Vasccer	Cardisch	Scompcard	Charlcomorb	kps	ADL	HAPMAS	MASperc
AOU	871	67	femmina	22.2222	Non fumatore	licenza elementare	pensionato	abita con parenti o amici	hd	120	fav	HD trisettimanale	4	1.8	1	145	90	132	4.9	140	4.8	22.3				267	4.7	11.1	2.9	122	53	39	150	s�	vitD nativa	no	s�	4000	No	No	Yes	no	Yes	no	4	90	6	44	1
AOU	867	37	maschio	19.5918	Non fumatore	licenza media superiore	disoccupato	abita con parenti o amici	hdf	60	fav	HD trisettimanale	4	1.4	0.8	100	89	114	11.1	137	5.5	23				340	3.5	13.9	9.5	150	66	30	269	no	nessuna	no	no	0	No	No	No	no	No	no	3	100	6	84	30
AOU	826	24	maschio	22.7344	Non fumatore	laurea	disoccupato	abita con parenti o amici	hd	38	CVC tunnellizzato	HD trisettimanale	4	1.5	1.3	170	100	193	13.5	139	4.6	22.3		9		1130	3.6	9.3	82.4	84	30	39	74	s�	vitD attiva	no	s�	4000	No	No	No	no	No	no	2	100	6	74	1
AOU	853	81	maschio	27.5391	Non fumatore	licenza elementare	pensionato	abita da solo	hd	192	fav	HD trisettimanale	4	1.2	0.7	132	78	91	6.2	138	5.3	22.6				382	3	10.9	55.2	154	97	38	155	s�	vitD nativa	no	no	0	No	No	Yes	no	No	no	7	90	6	57	1
AOU	876	30	femmina	15.5709	Non fumatore	licenza media superiore	lavora	abita con parenti o amici	hd	242	fav	HD trisettimanale	4	0.7	0.8	145	90	147	1.4	140	5.4	22.3				367	3.5	11.9	2.9	164	79	43	212	s�	vitD nativa	s�	s�	4000	No	No	Yes	no	No	no	4	90	6	62	1
AOU	875	64	femmina	20.725	Non fumatore	licenza media inferiore	casalinga	abita con parenti o amici	hd	26	fav	HD monosettimanale	4	1.7	1.2	128	83	165	6.2	141	4.7	21.9					3.7	12.6	3.9	147	78	48	104	s�	vitD nativa	no	no	0	No	No	No	no	No	no	2	100	6	74	43
AOU	819	47	femmina	19.9003	Non fumatore	licenza elementare	casalinga	abita con parenti o amici	hd	285	fav	HD trisettimanale	3	2.3	0.8	130	80	90	8.9	137	4.8	23.2				313	3.3	13.3	19.1	157	57	77	114	no		s�	no	0	No	No	Yes	no	Yes	no	6	80	4	40	1
AOU	854	65	maschio	30.7958	Non fumatore	licenza elementare	pensionato	abita con parenti o amici	hd	24	fav	HD trisettimanale	4	1.4	0.9	90	60	131	7.5	139	5.4	22.5			3	194	3.4	11	5.8	148	77	41	152	no	nessuna	no	s�	2000	Yes	No	Yes	no	No	no	5	90	4	82	91
AOU	851	69	femmina	21.8549	Non fumatore	licenza elementare	pensionato	abita con parenti o amici	hd	96	fav	HD trisettimanale	4	1.6	1.4	145	80	206	8.5	137	5.4	21.8				275	3.7	11	7.1	187	105	73	47	no	nessuna	no	s�	6000	No	No	Yes	no	No	no	7	90	6	62	3
AOU	817	83	maschio	25.3633	Fumatore	licenza elementare	pensionato	abita con parenti o amici	hdf	264	fav	HD trisettimanale	4	1.3	0.9	140	70	131	7	139	4.6	22.7			5	131	3.4	11.6	2.9	119	36	58	125	no	nessuna	no	no	0	Yes	Yes	Yes	no	Yes	no	6	90	5	44	1
AOU	823	67	maschio	27.1626	Non fumatore	licenza elementare	pensionato	abita con parenti o amici	hd	41	fav	HD trisettimanale	4	1.6	0.8	110	50	108	6.4	139	4.3	22.8				123	3.5	9.6	6.8	193	130	35	138	s�	vitD nativa	s�	s�	3000	No	No	Yes	no	No	no	4	100	6	67	8
AOU	832	64	maschio	23.5078	Non fumatore	licenza media superiore	lavora	abita con parenti o amici	hd	18	fav	HD trisettimanale	4	1.5	1	138	66	120	7.5	139	3.7	23.2		8		306	3.8	10.2	3.5	116	73	29	70	s�	vitD nativa	no	s�	4000	No	No	No	no	No	no	5	100	6	43	1
AOU	849	48	maschio	27.5802	Non fumatore	licenza media inferiore	lavora	abita con parenti o amici	hd	72	fav	HD trisettimanale	4	1.4	0.9	162	92	134	11.3	138	5	22.8				149	3.6	11.4	7.7	116	68	32	78	no	nessuna	no	s�	8000	No	No	Yes	no	No	no	5	90	6	82	38
AOU	850	62	maschio	25.8199	Non fumatore	licenza media inferiore	pensionato	abita con parenti o amici	hd	24	fav	HD trisettimanale	4	1.3	0.9	130	79	136	10.8	138	5.4	22.9			6	164	3.6	12	5.2	129	56	36	183	s�	vitD nativa	no	s�	1250	No	Yes	Yes	no	No	no	9	100	6	94	99
AOU	877	48	maschio	22.7709	Non fumatore	licenza elementare	pensionato	abita in struttura	hd	6	fav	HD trisettimanale	3.5	1.2	1	120	85	155	8.4	134	5.6	21.5		11			3.2	12.1	5.7	134	43	33	288	s�	vitD nativa		s�	8000	No	No	No	no	No	no	10	80	4	40	1
AOU	837	80	maschio	18.2262	Non fumatore	licenza elementare	pensionato	abita con parenti o amici	hd	78	fav	HD trisettimanale	3	1.2	0.8	120	78	120	6.31	142	4.9	22.3			4	258	3.6	10.8	3.7	109	51	40	90	s�	vitD nativa	no	s�	6000	No	No	No	no	No	no	4	90	6	45	1
AOU	857	48	femmina	19.5752	Non fumatore	licenza media superiore	casalinga	abita con parenti o amici	hd	234	fav	HD trisettimanale	3	1.8	1.1	129	80	156	8.5	138	5.8	22.5				456	2.7	10.9	10.5	167	103	37	134	s�	vitD nativa	no	s�	3000	No	No	Yes	no	No	no	4	90	6	67	1
AOU	821	59	maschio	30.3683	Non fumatore	licenza media inferiore	pensionato	abita con parenti o amici	hd	79	fav	HD trisettimanale	4	1.2	1.3	140	75	114	11.1	138	5.7	22	3				3.9	11.3	3.2	123	60	31	162	no	nessuna	no	s�	0	No	Yes	Yes	no	Yes	no	8	80	3	15	1
AOU	855	52	maschio	22.0517	Non fumatore	licenza media inferiore	lavora	abita con parenti o amici	hd	132	fav	HD trisettimanale	4	1.8	0.8	143	84	106	9	138	5.1	21.9				239	4.1	12	10.2	143	75	54	70	s�	vitD nativa	s�	s�	3000	No	No	No	no	No	no	5	100	6	88	96
AOU	848	23	maschio	20.7612	Non fumatore	licenza media superiore	disoccupato	abita con parenti o amici	hd	192	CVC temporaneo	HD a gg alterni	4	1	0.7	150	84	115	10.9	142	5.3	23			7		3.2	10.5	3.2	93	35	50	40	s�	vitD nativa	no	s�	8000	No	No	No	no	No	no	6	100	6	94	56
AOU	862	63	femmina	39.3282	Non fumatore	licenza media inferiore	pensionato	abita con parenti o amici	hdf	78	fav	HD trisettimanale	4.5	1.9	1.1	100	80	147	9.7	139	4.9	22.1				349	3.1	10.5	56.3	125	63	37	125	s�	vitD nativa	s�	s�	4000	No	No	No	no	No	no	2	80	6	44	1
AOU	818	52	femmina	21.2953	Non fumatore	licenza media superiore	lavora	abita con parenti o amici	hdf	65	fav	HD trisettimanale	4	1.8	0.9	100	60	122	8.7	139	4.5	23				142	3.3	11.5	2.3	203	103	46	271	s�	vitD nativa	no	s�	8000	No	No	No	no	No	no	2	100	6	94	99
AOU	874	68	femmina	17.9687	Non fumatore	licenza elementare	pensionato	abita con parenti o amici	hd	152	fav	HD trisettimanale	3.5	1.8	0.9	145	90	122	7	141	4.1	22	2			274	3.3	10.7	2.8	141	86	34	105	s�	vitD nativa	no	s�	8000	No	No	Yes	no	No	no	3	90	6	46	1
AOU	860	57	femmina	19.3082	Non fumatore	licenza media superiore	lavora	abita con parenti o amici	hd	230	fav	HD trisettimanale	4	1.9	1.2	148	87	158	9.3	132	5.9	22.3				117	3.9	12.8	13.5	200	119	45	178	s�	vitD nativa	s�	s�	4000	No	No	Yes	no	No	no	5	100	5	62	1
AOU	814	42	maschio	25.2687	Non fumatore	laurea	lavora	abita da solo	hd	24	fav	HD trisettimanale	4	1	0.9	150	90	160	14.3	141	6.3	23.5				302	3.4	9.3	3.1	141	86	32	117	s�	vitD nativa	no	s�	4000	No	No	No	no	No	no	3	100	6	87	70
AOU	861	83	maschio	21.9098	Non fumatore	licenza media inferiore	pensionato	abita con parenti o amici	hd	36	fav	HD trisettimanale	4	1.9	0.8	129	86	108	8.8	139	4.9	22.7	2	9		451	3.2	11.4	4	157	67	62	138	no	nessuna	no	no	0	No	Yes	Yes	no	No	no	4	80	5	41	1
AOU	831	52	maschio	27.0842	Non fumatore	licenza media superiore	lavora	abita con parenti o amici	hd	33	fav	HD trisettimanale	4	1.5	1.8	140	75	142	9.9	140	4.9	23.3	2			336	3.7	10.9	3.4	117	46	29	211	no	nessuna	s�	s�	3000	No	No	No	no	No	no	4	100	6	74	12
AOU	825	46	maschio	25.5206	Non fumatore	laurea	lavora	abita con parenti o amici	hd	8	fav	HD trisettimanale	4	1.3	1.1	170	90	174	10	139	5.6	23				110	3.5	11.4	3	155	91	50	69	no	nessuna	no	s�	8000	No	No	No	no	No	no	2	100	6	74	7
AOU	828	58	maschio	23.9158	Non fumatore	licenza media superiore	pensionato	abita con parenti o amici	hd	30	fav	HD trisettimanale	4	1.8	1.1	160	70	160	10.4	140	5.8	22.5				191	3.3	11.8	32	126	68	38	101	s�	vitD nativa	no	s�	6000	No	Yes	Yes	no	Yes	no	8	100	6	71	5
AOU	815	72	femmina	23.4337	Non fumatore	licenza elementare	pensionato	abita con parenti o amici	hdf	69	fav	HD trisettimanale	4	2	1.1	140	90	144	8.5	137	5	23.6				257	3.6	11.9	15.8	180	102	55	114	s�	vitD nativa	s�	no	0	No	No	Yes	no	No	no	4	90	6	42	1
AOU	864	66	maschio	18.7889	Non fumatore	licenza media superiore	lavora	abita con parenti o amici	hd	378	fav	HD trisettimanale	4	1.7	1	157	85	142	10.1	139	5.8	22.5			3	317	3.8	10.8	7.4	123	54	50	94	no	nessuna	no	s�	8000	No	Yes	Yes	no	No	no	8	90	5	46	1
AOU	869	62	maschio	27.5087	Non fumatore	licenza media inferiore	pensionato	abita con parenti o amici	hd	247	fav	HD trisettimanale	4	1.5	0.9	136	89	131	7.2	143	6.2	21.9				699	2.4	11.8	60.6	194	112	46	181	s�	vitD nativa	no	s�	30000	No	No	Yes	no	No	no	11	90	6	44	1
AOU	863	48	maschio	18.0662	Non fumatore	licenza elementare	lavora	abita con parenti o amici	hd	318	fav	HD trisettimanale	3.5	1.5	1.1	121	85	152	8.1	142	4.7	22.1				250	3.7	10.8	3	116	63	26	135	no	nessuna	no	s�	2000	No	No	Yes	no	No	no	5	100	6	74	7
AOU	859	30	femmina	23.4484	Non fumatore	licenza media superiore	casalinga	abita con parenti o amici	hd	15	fav	HD trisettimanale	4	1.5	0.9	136	79	118	5.6	140	3.9	22		8		270	3.6	12.3	9	165	63	59	213	s�	vitD nativa	s�	s�	3000	No	No	No	no	No	no	2	100	6	88	68
AOU	829	66	maschio	23.1834	Fumatore	licenza media inferiore	pensionato	abita con parenti o amici	hd	41	fav	HD trisettimanale	4	1.5	1	150	60	134	9	136	5.5	23.1				131	3.7	12.4	4.5	43	50	84	169	no	nessuna	no	no	0	No	No	Yes	no	No	no	4	90	6	46	1
AOU	866	50	maschio	29.5583	Non fumatore	licenza media inferiore	lavora	abita con parenti o amici	hd	23	fav	HD trisettimanale	4	1.3	1	140	90	143	11.5	138	5.4	22.6		8		122	3.7	12	4.2	155	67	30	191	no	nessuna	no	s�	4000	No	No	No	no	No	no	2	100	6	78	29
AOU	865	83	maschio	26.5839	Non fumatore	laurea	pensionato	abita con parenti o amici	hd	111	fav	HD trisettimanale	4	1.7	0.9	130	90	120	6.5	141	5.1	21.9				63	3.8	11.1	6.6	147	80	46	106	no	nessuna	s�	s�	2500	No	No	Yes	no	No	no	9	90	5	46	1
AOU	824	73	maschio	27.1626	Non fumatore	licenza media superiore	pensionato	abita con parenti o amici	hd	26	fav	HD trisettimanale	4	1.6	1	150	65	133	9.9	137	5	22.5			4	285	3.6	11.8	10.8	147	66	60	105	s�	vitD nativa	s�	s�	4000	No	No	No	no	No	no	3	90	5	15	1
AOU	827	64	maschio	27.1605	Non fumatore	licenza media inferiore	pensionato	abita con parenti o amici	hd	120	CVC tunnellizzato	HD trisettimanale	4	0.8	1	150	90	185	10.2	140	4.5	23				432	3.5	11.7	11	117	58	39	75	no	nessuna	no	s�	6000	No	No	No	no	Yes	no	3	70	4	31	1
AOU	830	46	maschio	25.8333	Fumatore	licenza media superiore	lavora	abita con parenti o amici	hd	12	fav	HD trisettimanale	3	0.8	0.9	150	90	169	8.9	139	5.3	22.4				177	3.9	11.2	4.4	196	108	24	405	no	nessuna	s�	no	0	No	Yes	No	no	No	no	4	100	6	87	67
AOU	841	55	maschio	29.0548	Non fumatore	licenza media inferiore	lavora	abita con parenti o amici	hd	78	fav	HD trisettimanale	4	1.3	1.1	146	82	164	10.4	141	5.5	23					3.6	8.9	4.3	152	83	54	75	s�	vitD nativa	s�	s�	8000	No	No	No	no	No	no	3	100	6	83	64
AOU	870	63	maschio	23.7388	Non fumatore	licenza media superiore	pensionato	abita con parenti o amici	hd	36	fav	HD trisettimanale	4	1.3	1	145	92	156	8.6	138	5.4	21.7				289	3.7	11.6	7.8	135	73	36	131	no	nessuna	no	s�	3000	No	No	Yes	no	Yes	no	8	100	6	93	99
AOU	834	68	femmina	17.4191	Non fumatore	licenza media superiore	pensionato	abita con parenti o amici	hd	147	fav	HD trisettimanale	3.5	1.9	0.7	143	75	90	8.8	144	4	23.2				120	3.7	12.9	7.6	118	43	54	103	no	nessuna	no	s�	4500	No	No	No	no	No	no	10	100	6	71	51
AOU	858	66	maschio	27.6095	Non fumatore	licenza media inferiore	pensionato	abita con parenti o amici	hd	64	fav	HD trisettimanale	4	1.3	0.9	153	90	126	10.2	140	6.1	22.6				197	2.7	10.2	6	176	111	26	197	s�	vitD nativa	no	s�	6000	No	No	Yes	no	No	no	3	90	5	26	1
AOU	844	45	maschio	14.8407	Non fumatore	licenza media inferiore	lavora	abita con parenti o amici	hd	180	fav	HD trisettimanale	4	1.7	0.8	144	70	107	8.4	137	5.7	21.9	3			273	3.5	12	18.2	130	73	38	93	no	nessuna	no	s�	6000	No	No	No	no	No	no	6	100	6	67	1
AOU	856	33	femmina	28.257	Non fumatore	licenza media superiore	casalinga	abita con parenti o amici	hdf	96	fav	HD trisettimanale	4.5	1.8	1.1	152	88	147	13.7	138	5.5	22.1				777	3.5	12.5	12.6	122	58	40	120	s�	vitD nativa	no	no	0	No	No	No	no	No	no	3	100	6	78	11
AOU	842	81	maschio	20.5693	Non fumatore	licenza elementare	pensionato	abita con parenti o amici	hd	84	fav	HD trisettimanale	4	1.7	1	153	72	139	8.2	140	4.8	22.3				158	3.7	11.8	5.1	138	64	31	216	no	nessuna	no	s�	1000	No	No	Yes	no	Yes	no	6	90	6	65	10
AOU	822	51	maschio	23.3401	Non fumatore	licenza media inferiore	disoccupato	abita con parenti o amici	hd	252	fav	HD trisettimanale	3.5	1.3	0.8	140	79	132	8	140	5.3	23.3				813	3.5	10.3	5.1	130	69	45	82	s�	vitD nativa	no	s�	10000	No	No	Yes	no	No	no	4	70	3	26	1
BORGO VAL DI TARO	101	82	maschio	23.9995	Non fumatore	licenza elementare	pensionato		hd	48	fav	HD trisettimanale	4			150	65	157	9.1	134	5.6	21				276	1.4	10.8	6.4	171	104	41	84	no	nessuna	no	s�	18000	Yes	Yes	No	no	No	no	4	100	6	64	5
BORGO VAL DI TARO	102	74	maschio	22.9441	Non fumatore	licenza media inferiore	pensionato		hd	54	fav	HD trisettimanale	4			140	70	164	10.6	138	5	22.8				150	5.6	10.2	8.9	164	71	48	116	s�	vitD attiva	no	s�	12000	No	No	No	no	No	no	2	100	6	73	48
BORGO VAL DI TARO	103	76	femmina	32.8889	Non fumatore	licenza media inferiore	pensionato		hd	8	fav	HD trisettimanale	4			150	80	179	18.8	138	6.2	18.9				268	4.9	10.1	226.9	181	122	36	165	s�	vitD attiva	s�	s�	12000	Yes	No	No	no	No	no	4	100	6	60	1
BORGO VAL DI TARO	96	71	femmina	31.4995	Non fumatore	licenza elementare	casalinga		hd	64	CVC temporaneo	HD trisettimanale	4			120	70	116	8.1	143	5.1	22.9				126	3.3	8.9	19.8	176	113	54	131	no	nessuna	no	s�	12000	No	No	Yes	no	No	no	3	50	5	31	1
BORGO VAL DI TARO	100	55	maschio	25.6327	Non fumatore	laurea	lavora		hd	4	fav	HD trisettimanale	4			120	80	190	11.7	135	5.4	21.4				660	6.7	10.9	2	114	62	48	112	no	nessuna	no	s�	12000	No	No	No	no	No	no	2	100	6	82	59
BORGO VAL DI TARO	97	75	maschio	30.6641	Non fumatore	licenza elementare	pensionato		hd	105	fav	HD a gg alterni	4			155	60	143		137	5.1	23.3				330	5.9	10.1	4.7	142	88	41	175	s�	vitD attiva	no	s�	10000	No	No	No	no	No	no	3	100	6	73	48
BORGO VAL DI TARO	95	77	femmina	19.9087	Non fumatore	licenza elementare	casalinga		hd	13	fav	HD trisettimanale	4			125	70	192	9.9	136	5.5	21.4			5	2500	4	10.6	0.8	167	102	43	109	s�	vitD attiva	no	s�	18000	No	No	No	no	No	no	2	100	6	71	51
BORGO VAL DI TARO	98	41	maschio	29.3962	Non fumatore	licenza media inferiore	lavora		hd	112	fav	HD trisettimanale	4			135	85	175	15.5	138	5.3	21.9		8		433	6.3	11.4	2.3	145	100	43	171	no	nessuna	no	s�	18000	No	No	Yes	no	No	no	3	100	6	81	35
BORGO VAL DI TARO	104	80	maschio	38.5675	Non fumatore	licenza elementare	pensionato		hd	52	fav	HD trisettimanale	4			150	80	121	8.1	139	5.6	21.8	2	9		409	5.3	10.8	2.9	152	103	40	147	no	nessuna	no	s�	6000	Yes	No	Yes	no	No	no	4	90	6	67	13
BORGO VAL DI TARO	99	84	maschio	17.7734	Non fumatore	laurea	pensionato		hd	59	fav	HD bisettimanale	4			130	80	87	7.4	134	5.2	20.4			5	197	5.2	10.5	2.9	168	85	49	99	s�	vitD attiva	no	s�	8000	No	No	No	no	No	no	2	100	6	74	56
CASTELNOVO	310	51.5528	femmina	32.7694	Non fumatore	licenza media superiore	pensionato	abita con parenti o amici	hdf	208.067	CVC tunnellizzato	HD trisettimanale	4	1.1	1.3	146	83	218.28	11.7	145	5.8					459	4.2	12.7	0.7	163			160	s�	combinazione	s�	s�	15000	No	No	No	no	Yes	no	3	97.5	6	77	40
CASTELNOVO	316	39.5889	maschio	21.0937	Non fumatore	licenza media inferiore	pensionato	abita da solo	hd	79.6333	fav	HD bisettimanale	3.5	1.1	0.9	139	90	134.82	7.1	136.7	4.2	20.8				142	3.7	10.7	0.1	157			59	s�	combinazione	no	s�	20000	Yes	No	No	no	No	no	4	90	6	70	2
CASTELNOVO	327	82	maschio	22.3889	Non fumatore	laurea	pensionato	abita con parenti o amici	hd	1.13333	fav	HD trisettimanale	3.5			111	76	117.7	6.4	139	4.1	23.9				112	3.5	12.5	2.9	120			111	no	nessuna	s�	s�	3000	No	No	No	no	Yes	s�	4	77.5	4	50	1
CASTELNOVO	321	78.8972	maschio	26.8512	Non fumatore	licenza elementare	pensionato	abita con parenti o amici	hd	4.6	fav	HD bisettimanale	3.5	0.9	0.7	125	60	124.12	6.2	138	5.3					109	3.7	10.9	1.7	157			163	no	nessuna	s�	s�	10000	No	No	No	no	Yes	no	4	87.5	6	75	64
CASTELNOVO	324	79.1944	maschio	27.1626	Non fumatore	licenza media inferiore	pensionato	abita da solo	hd	18.6	fav	HD trisettimanale	3.5	0.8	0.9	152	80	171.2	9	140	6.1	21.5				35	4.1	11.9	0.4	169			221	s�	combinazione	s�	no	0	Yes	No	No	no	Yes	no	4	97.5	6	66	10
CASTELNOVO	323	71.5806	maschio	29.6886	Non fumatore	licenza media superiore	pensionato	abita con parenti o amici	hd	16.3333	fav	HD trisettimanale	4	1	0.8	154	75	127.33	8.3	133	4.5					118	4.3	12	0.6	168			285	s�	combinazione	s�	s�	30000	Yes	No	No	no	No	no	3	100	6	76	70
CASTELNOVO	311	39	maschio	20.2422	Non fumatore	licenza media inferiore	disoccupato	abita da solo	hdf	23.5667	fav	HD trisettimanale	3.5	1.2	0.9	116	76	140.384	9.6	142	4.9					146	4	13	0.6	133			60	s�	combinazione	no	s�	3000	No	No	No	no	No	no	2	100	6	77	8
CASTELNOVO	318	65.7528	maschio	20.9566	Non fumatore	licenza elementare	pensionato	abita da solo	hd	421.933	CVC tunnellizzato	HD trisettimanale	3.5			140	97	171.842	10.6	135	5.7	16.7				692	3.8	11.3	1.6	213			278	no	nessuna	s�	s�	2000	No	No	Yes	no	Yes	no	7	85	6	59	1
CASTELNOVO	322	53.65	maschio	26.2164	Non fumatore	laurea	disoccupato	abita con parenti o amici	hd	81.3	fav	HD trisettimanale	4	1.1	1	103	64	162.212	12.1	140	5.5					175	4.1	10.4	0.5	131			135	s�	vitD attiva	no	s�	15000	No	No	No	no	No	s�	3	100	6	73	9
CASTELNOVO	314	52	maschio	32.6531	Non fumatore	licenza media superiore	pensionato	abita con parenti o amici	hdf	36.4667	fav	HD trisettimanale	3.5	0.8	0.9	140	60	184.04	13	141	4.4					296	3.7	10	0.2	117			161	s�	combinazione	s�	no	0	No	No	No	no	No	no	2	100	6	69	2
CASTELNOVO	326	74.5444	maschio	28.6288	Non fumatore	licenza elementare	pensionato	abita da solo	hd	88.2333	fav	HD trisettimanale	3.5	1	1	140	70	173.34	5.7	138	4.4					164	4.2	14	0.2	156			215	s�	combinazione	s�	s�	6000	Yes	Yes	Yes	no	Yes	no	6	95	6	62	2
CASTELNOVO	312	74	maschio	25.3444	Non fumatore	licenza elementare	pensionato	abita con parenti o amici	hdf	36.6667	fav	HD trisettimanale	3.5	1.1	1	150	70	169.06	12	137	5.4					1184	3.9	12.3	0.1	161			86	no	nessuna	s�	s�	10000	No	No	No	s�	No	no	4	72.5	6	58	1
CASTELNOVO	320	76.025	maschio	19.7232	Non fumatore	laurea	pensionato	abita con parenti o amici	hdf	80.7333	fav	HD trisettimanale	3.5	1.3	1.2	136	70	186.18	11.6	138	5.2					650	4	10.8	0.6	154			106	s�	combinazione	no	s�	12000	No	No	No	no	No	no	3	90	6	90	99
CASTELNOVO	317	74.4111	maschio	24.5617	Non fumatore	licenza elementare	pensionato	abita con parenti o amici	hd	4.83333	fav	HD trisettimanale	3.5	0.9	1.3	162	100	228.766	10.3	138	6					59	3.7	12	0.1	218			198	s�	vitD attiva	s�	s�	20000	Yes	No	No	no	No	no	3	67.5	4	46	1
CASTELNOVO	325	76.6111	maschio	24.2215	Non fumatore	licenza elementare	pensionato	abita con parenti o amici	hfr	171.1	fav	HD trisettimanale	3.5	1.3	0.9	150	70	131.824	8.8	138	4.9					117	3.3	9.1	3.3	121			77	s�	vitD nativa	no	s�	30000	Yes	No	No	no	No	no	4	75	6	60	1
CASTELNOVO	313	59	maschio	24.9307	Non fumatore	laurea	pensionato	abita con parenti o amici	hdf	255.267	fav	HD trisettimanale	4	1	0.4	150	80	51.36	7.7	143	5.7					161	3.3	10.5	1.6	180			150	s�	vitD attiva	no	s�	30000	No	No	No	no	No	no	3	97.5	6	90	99
CASTELNOVO	315	71.9056	maschio	24.3824	Non fumatore	licenza elementare	pensionato	abita da solo	hfr	42.2333	fav	HD trisettimanale	3.5	0.7	0.8	100	60	149.8	9.1	140	4.2					134	4	12	3.6	163			223	s�	combinazione	no	s�	15000	No	No	No	no	No	s�	3	100	6	72	42
CASTELNOVO	319	58.1583	maschio	21.3039	Non fumatore	licenza media inferiore	lavora	abita da solo	hd	229.133	fav	HD trisettimanale	4	0.9	0.7	140	75	102.72	11.8	137	3.9					136	3.7	10.1	1.1	149			149	s�	combinazione	s�	s�	15000	No	No	Yes	no	No	no	3	100	6	90	99
CENTRO	772	57.4472	maschio	22.3183	Non fumatore	laurea	lavora	abita con parenti o amici	hd	17	fav	HD trisettimanale	4	1.6	1.5	130	80	188	13.4	143	5.1	20.9				485	4	12.2	0.3	130	51	41	185	s�	vitD nativa	no	s�	8000	No	No	No	no	No	no	2	100	6	94	99
CENTRO	773	61.8694	maschio	24.2123	Non fumatore	licenza media superiore	lavora	abita con parenti o amici	hd	17	fav	HD trisettimanale	4	1.6	1.3	150	80	133	10.1	137	4					41	3.2	11.5	0.3	132			118				s�	20000	No	No	No	no	No	no	4	100	6	71	22
CENTRO	769	32.5972	maschio	21.3346	Non fumatore	licenza media superiore	pensionato	abita con parenti o amici	hd	17	fav	HD trisettimanale	4	1.4	1.2	140	80	153	15.7	136	6.2	23.3				71	3.5	12.7	0.3	104	41	40	113	s�	vitD attiva	no	s�	8000	No	No	No	no	No	no	2	100	6	71	1
COLORNO	87	80	maschio	22.9544	Non fumatore	licenza elementare	pensionato		hd	20	fav	HD trisettimanale	4			135	60	72	5.7	134	6	18.7			5	77	3.3	10	80.8	147	69	55	116	no	nessuna	no	s�	12000	No	Yes	No	no	Yes	no	5	50	6	78	82
COLORNO	80	82	femmina	26.1157	Non fumatore	licenza elementare	pensionato		hd	143	fav	HD trisettimanale	4			135	70	57	5.8	138	3.8	27.1			3	283	3.1	10.3	1.4	136	78	42	79	no	nessuna	no	s�	18000	No	No	No	no	No	no	4	30	1	26	1
COLORNO	75	72	maschio	20.7347	Non fumatore	licenza elementare	pensionato		hd	27	fav	HD trisettimanale	4			180	90	170	10.5	146	5.6	21.1				199	3.7	12.1	0.3	158	75	35	241	s�	vitD attiva	no	no	0	Yes	No	No	no	No	no	4	80	6	72	42
COLORNO	84	86	maschio	22.3183	Non fumatore	licenza elementare	pensionato		hd	56	fav	HD trisettimanale	4			140	60	122	9.1	135	5.4	23.3		10		177	4.1	11.4	5.9	152	84	41	136	no	nessuna	s�	s�	6000	No	Yes	Yes	s�	No	no	8	60	2	31	1
COLORNO	78	59	femmina	19.9293	Non fumatore	licenza media superiore	lavora		hd	128	fav	HD trisettimanale	4			115	70	146	11.3	136	4.8	23.4				150	4.1	11.3	0.9	157	72	41	222	no	nessuna	no	s�	4000	No	No	No	no	No	no	3	90	6	85	99
COLORNO	83	56	maschio	19.4708	Non fumatore	licenza media inferiore	lavora		hd	440	fav	HD trisettimanale	4			155	80	171	10.5	140	5.2	20.5				528	4	10.8	2.2	137	63	47	135	no	nessuna	no	s�	4000	No	No	No	no	No	no	2	100	6	83	64
COLORNO	76	66	maschio	26.2897	Fumatore	licenza elementare	disoccupato		hd	40	fav	HD trisettimanale	4			130	65	138	12.3	142	4.7	23.5				448	3.9	13.4	14.3	110	53	24	166	s�	vitD attiva	s�	s�	6000	No	Yes	No	no	Yes	no	4	80	6	81	86
COLORNO	85	63	maschio	29.8776	Non fumatore	licenza media superiore	disoccupato		hd	56	fav	HD trisettimanale	4			135	75	194	13.1	137	5.9	20.4				681	4.1	13.1	8.9	184	99	32	267	s�	vitD attiva	no	s�	12000	No	No	No	no	No	no	3	90	6	87	93
COLORNO	82	76	maschio	27.102	Non fumatore	licenza elementare	pensionato		hd	53	fav	HD trisettimanale	4			160	60	185	11.6	137	6	20.2	3			265	4.1	12.7	1.8	168	103	36	147	no	nessuna	s�	no	0	Yes	No	Yes	no	Yes	s�	9	90	6	74	56
COLORNO	79	39	femmina	18.9292	Non fumatore	licenza media inferiore	disoccupato		hd	17	fav	HD trisettimanale	4			150	80	113	8.5	135	5.2	23.7				432	4.1	11.3	0.2	157	95	44	90	s�	vitD attiva	no	s�	6000	No	No	No	no	No	no	3	90	6	83	34
COLORNO	81	78	femmina	15.8169	Non fumatore	licenza elementare	pensionato		hd	131	fav	HD trisettimanale	4			140	80	94	8.3	140	5.2	33.6				108	4.1	11.3	2.9	163	80	56	135	s�	vitD attiva	no	s�	4000	No	No	No	no	No	no	2	80	6	64	7
COLORNO	77	72	maschio	25.8953	Non fumatore	licenza elementare	pensionato		hd	197	fav	HD trisettimanale	4			150	75	109	9.6	141	5.5	21.4				252	6.5	12.4	5.7	89	22	44	115	s�	vitD attiva	s�	s�	4000	No	No	No	no	Yes	no	3	50	5	36	1
CORREGGIO	304	76.025	maschio	29.2969	Non fumatore	licenza media inferiore	pensionato	abita con parenti o amici	hd	108.567	fav	HD trisettimanale	4	1.2	0.8	160	75	125	12.2	138	4.8					599	3.5	15	0.8	140			143	s�	vitD attiva	no	no	0	Yes	No	No	s�	No	no	5	77.5	6	68	17
CORREGGIO	307	84	maschio	17.5781	Non fumatore	licenza elementare	pensionato	abita con parenti o amici	hd	54.2667	fav	HD trisettimanale	3			140	65	136	7.7	136	5.1					178	2.9	10.8	3.7	85			69	no	nessuna	no	s�	10000	No	No	Yes	no	Yes	s�	5	60	3	8	1
CORREGGIO	309	48	maschio	27.2443	Non fumatore	licenza media inferiore	lavora	abita con parenti o amici	hdf	250.867	fav	HD a gg alterni	3.5	1.1	0.8	125	85	131	13.6	141	4.3					281	3.6	11.4	0.5	133			155	s�	vitD attiva	no	s�	10000	No	No	Yes	no	No	no	3	97.5	6	79	22
CORREGGIO	305	83	femmina	19.6235	Non fumatore	licenza elementare	pensionato	abita da solo	hdf	33.2333	fav	HD trisettimanale	3.75	1.5	1.2	140	65	182	7.6	141	5						3.1	12.1	0.4	233			109	s�	vitD nativa	no	s�	6000	No	No	Yes	no	No	no	3	92.5	6	73	59
CORREGGIO	306	61	maschio	29.8776	Non fumatore	licenza media inferiore	pensionato	abita con parenti o amici	hd	13.6333	CVC tunnellizzato	HD trisettimanale	4	0.8	1	160	100	197	11.1	140	5.7				5	239	3.5	12.4	0.4	74			72	no	nessuna	s�	s�	18000	No	Yes	No	no	No	no	9	72.5	2	58	1
CORREGGIO	302	84.725	femmina	24.4141	Non fumatore	licenza media inferiore	pensionato	abita da solo	hd	39.2333	CVC tunnellizzato	HD trisettimanale	3.5	1.2	0.8	90	50	114	5.6	140	5.3					270	3.3	11.1	1.1	113			67	s�	vitD attiva	no	no	0	Yes	Yes	No	no	Yes	no	6	67.5	4	57	1
CORREGGIO	308	73	maschio	24.1633	Non fumatore	licenza elementare	pensionato	abita da solo	hfr	132.667	fav	HD trisettimanale	4	1.5	1.1	155	80	160	12.2	142	4.4						3.6	12.5	0.1	114			139	s�	vitD nativa	no	s�	8000	No	No	Yes	no	No	no	3	90	6	77	76
CORREGGIO	301	69.6167	maschio	27.5933	Non fumatore	licenza media superiore	lavora	abita con parenti o amici	hd	23.4667	fav	HD trisettimanale	3.5	0.8	0.9	170	80	163	11.8	143	4.5					187	3.6	11.5	0.2	131			183	no	nessuna	no	s�	8000	Yes	No	Yes	no	Yes	no	5	90	6	69	22
FORLI	429	84.4389	maschio	23.5294	Non fumatore	licenza elementare	pensionato	abita con parenti o amici	hd	1.13333	fav	HD trisettimanale	4	1.3	0.9	110	70	140	5.7	133	4.9	31	2			166	3.6	9.2	170	109	62	32	75	no	nessuna	no	s�	30000	No	No	No	no	No	no	2	40	2	7	1
FORLI	394	81.3222	maschio	26.8889	Non fumatore	licenza elementare	pensionato	abita con parenti o amici	hd	4.4	fav	HD trisettimanale	4	1.4	1.3	140	65	195	10.2	130	4.6	28				272	3.9	11.5	4.1	196	94	76	135	no	nessuna	s�	s�	8000	No	Yes	No	no	No	no	5	85	6	68	17
FORLI	402	75.0306	maschio	27.6817	Non fumatore	licenza media inferiore	pensionato	abita da solo	hd	56.3	fav	HD trisettimanale	4	1.3	0.8	105	75	106	9.6	132	6.2	28				105	3.9	12.6	12.1	222	117	61	219	no	nessuna	no	s�	10000	No	No	Yes	no	Yes	s�	5	80	6	58	1
FORLI	414	67.6694	femmina	28.6501	Non fumatore	licenza elementare	pensionato	abita con parenti o amici	hd	63.6333	fav	HD trisettimanale	4	1.3	0.8	150	40	112	8.7	142	4.9	29				33	3.8	11.4	22.8	152	73	43	181	no	nessuna	no	s�	8000	No	No	No	no	No	no	10	70	6	62	3
FORLI	413	57.4444	maschio	28.7347	Fumatore	licenza elementare	lavora	abita con parenti o amici	hd	11.4	fav	HD trisettimanale	4	1.4	0.7	140	80	94	9.1	139	4.1	30				101	3.9	12.5	9.1	157	76	24	215	no	nessuna	no	s�	8000	Yes	No	No	no	No	no	7	90	6	57	1
FORLI	374	79.2361	maschio	30.4498	Non fumatore	licenza elementare	pensionato	abita con parenti o amici	hd	76.4	fav	HD trisettimanale	4	1.3	0.7	135	80	92	8.1	140	5	31				250	4	11.3	4.7	174	95	43	182	no	nessuna	no	no	0	No	No	No	no	No	no	2	70	6	41	1
FORLI	375	70.5667	maschio	21.6263	Non fumatore	licenza elementare	pensionato	abita con parenti o amici	hdf	6.33333	fav	HD trisettimanale	4	1.3	1.1	100	60	171	6.8	141	4.8	28				67	5.1	11.1	20.5	125	82	28	76	no	nessuna	no	s�	12000	No	No	Yes	no	No	no	4	70	6	28	1
FORLI	428	81.725	maschio	22.3214	Non fumatore	licenza media superiore	pensionato	abita con parenti o amici	hd	49	fav	HD trisettimanale	4	1.4	1	140	65	142	8.5	134	4.7	31				652	4	10.4	3.3	169	82	21	119	no	nessuna	no	s�	12000	No	No	No	no	Yes	no	3	90	6	82	95
FORLI	432	51.2972	maschio	25.0135	Non fumatore	licenza media superiore	disoccupato	abita da solo	hd	47.8	fav	HD trisettimanale	4	1.4	0.8	150	80	110	11	137	5.1	31				522	4	12.6	1	145	47	88	75	no	nessuna	no	s�	8000	No	No	No	no	No	no	4	100	6	82	58
FORLI	433	60.55	maschio	28.2933	Fumatore	licenza media inferiore	pensionato	abita con parenti o amici	hd	48.2	fav	HD trisettimanale	4	1.5	1	100	60	147	10	142	5.6	29		8		231	3.9	9.1	0.9	159	90	46	112	no	nessuna	no	s�	12000	No	No	No	no	No	no	7	100	6	82	78
FORLI	386	66.05	maschio	29.2388	Non fumatore	licenza media inferiore	pensionato	abita con parenti o amici	hd	141.733	fav	HD trisettimanale	4	1.5	1.2	110	70	178	13.3	139	4.7	31				1138	3.8	10	18.1	207	135	43	146	s�	vitD attiva	s�	s�	30000	No	No	Yes	no	Yes	s�	4	90	6	57	1
FORLI	435	76.6639	maschio	29.2184	Non fumatore	licenza media superiore	pensionato	abita in struttura	hd	14.1333	fav	HD trisettimanale	4	1.5	0.8	105	50	108	8.6	138	4.6	31				1182	3.9	11.9	3.7	139	82	43	72	no	nessuna	no	s�	3000	No	No	Yes	no	No	no	3	80	6	57	1
FORLI	442	64.3056	maschio	20.5247	Non fumatore	licenza media superiore	lavora	abita con parenti o amici	hd	14.6	fav	HD trisettimanale	4	1.4	1.4	120	65	217	7.9	141	3.5	29		8		278	5.7	11.4	1.2	161	97	40	121	no	nessuna	no	s�	3000	No	No	No	no	No	no	2	100	6	58	1
FORLI	401	62.025	maschio	20.5714	Fumatore	licenza media superiore	pensionato	abita da solo	hd	9	fav	HD bisettimanale	4	1.4	0.8	135	80	110	7.8	139	5.1	28				279	4.3	10.3	7.9	126	101	64	38	no	nessuna	no	s�	20000	Yes	Yes	Yes	s�	Yes	s�	11	60	6	60	1
FORLI	398	65.7722	femmina	29.6875	Fumatore	licenza media superiore	pensionato	abita con parenti o amici	hdf	76.9667	fav	HD trisettimanale	4	1.2	0.8	115	65	118	9.6	141	5.1	31				181	3.8	9.8	3.4	148	80	45	107	no	nessuna	no	s�	20000	No	No	No	no	No	no	5	80	6	57	1
FORLI	449	58.1472	femmina	31.7778	Non fumatore	licenza elementare	pensionato	abita con parenti o amici	hd	80.1667	CVC tunnellizzato	HD trisettimanale	4	1.3	0.7	95	55	101	8.3	147	5.2	29				132	4.5	11.3	9.4	145	73	58	95	s�	vitD attiva	no	s�	9000	Yes	Yes	Yes	no	Yes	s�	7	70	3	57	1
FORLI	431	30.7028	maschio	20.4294	Non fumatore	licenza media inferiore	lavora	abita con parenti o amici	hd	368.433	fav	HD trisettimanale	4	1.3	0.9	150	100	138	10.8	138	5.8	31				194	3.9	10.9	0.9	139	72	50	82	no	nessuna	no	no	24000	No	No	No	no	No	no	2	100	6	86	34
FORLI	422	53.4056	maschio	23.1837	Fumatore	licenza media inferiore	pensionato	abita con parenti o amici	hd	64.5333	fav	HD trisettimanale	5	1.3	0.8	150	80	119	9.4	134	4.5	31			6	798	4.2	11.4	3.6	174	41	39	182	s�		s�	s�	24000	Yes	No	No	no	No	no	3	100	6	71	4
FORLI	448	57.1389	maschio	20.679	Non fumatore	laurea	lavora	abita con parenti o amici	hd	61.3333	fav	HD trisettimanale	4	1.3	0.9	120	60	124	1.4	144	4.3	28				50	4.5	10.6	1	179	76	73	53	no	nessuna	no	s�	8000	No	No	No	no	No	no	2	90	6	94	99
FORLI	391	67.0944	femmina	26.7578	Non fumatore	licenza media inferiore	pensionato	abita con parenti o amici	hd	7.63333	fav	HD trisettimanale	4	1.3	1.4	13	70	228	9.7	135	5.5	30				228	3.8	11.4	0.5	195	103	58	171	no	nessuna	no	s�	8000	Yes	Yes	Yes	no	No	no	14	90	6	82	91
FORLI	456	54.5361	maschio	26.2346	Non fumatore	licenza media superiore	lavora	abita con parenti o amici	hd	4.7	fav	HD bisettimanale	3	1.3	0.9	150	70	129	8.7	140	4.6	30				239	4	12	1	116	25	65	130	no	nessuna	no	s�	8000	No	No	Yes	no	Yes	no	5	100	6	94	99
FORLI	418	84.4472	maschio	26.6436	Fumatore	licenza elementare	pensionato	abita da solo	hd	94.8333	fav	HD trisettimanale	4	1.3	0.7	115	50	88	8.6	142	4.6	28				230	3.5	10.5	4	109	68	39	85	no	nessuna	no	no	0	No	Yes	Yes	no	No	s�	5	80	6	36	1
FORLI	452	53.1583	femmina	19.3359	Non fumatore	licenza media inferiore	lavora	abita con parenti o amici	hd	1.1	fav	HD bisettimanale	4	1.5	1.5	140	70	230	10.2	142	4.7	30				317	4	10.7	1	242	118	77	137	no	nessuna	no	s�	12000	No	Yes	No	no	No	no	3	100	6	80	58
FORLI	377	68.2194	maschio	24.8457	Non fumatore	licenza media superiore	pensionato	abita con parenti o amici	hd	32.1333	fav	HD trisettimanale	4	1.4	1.4	130	70	208	10	138	5	29				1054	3.9	11.3	16.2	167	124	45	89	s�		s�	s�	30000	No	No	No	s�	No	no	9	70	6	26	1
FORLI	446	71.7944	maschio	25.4694	Non fumatore	licenza elementare	pensionato	abita con parenti o amici	hd	861.533	fav	HD trisettimanale	4	1.4	1.1	140	70	158	12.4	139	5.5	31				615	4.1	11.5	4.2	106	49	35	111	no	nessuna	no	s�	15000	No	No	No	no	No	no	4	100	6	83	97
FORLI	397	79.075	maschio	23.4375	Non fumatore	licenza elementare	pensionato	abita con parenti o amici	hd	7.9	fav	HD bisettimanale	5	1.4	1.1	155	90	170	7	143	5.1	29				126	3.3	13.4	7.5	116	74	24	88	no	nessuna	no	s�	6000	No	Yes	No	no	No	no	7	70	6	71	35
FORLI	395	62.375	maschio	22.1605	Non fumatore	licenza media superiore	pensionato	abita con parenti o amici	hd	179.433	fav	HD trisettimanale	4	1.3	0.9	130	50	138	9.7	138	6.3	25				9	3.8	12.4	57.9	124	50	47	133	no	nessuna	no	s�	10000	No	Yes	No	no	No	no	5	100	6	82	78
FORLI	387	50.8972	femmina	30.854	Non fumatore	licenza media superiore	lavora	abita con parenti o amici	hd	32.3	fav	HD trisettimanale	4	1.4	0.8	135	75	116	9.5	139	5.5	31		9		159	4.3	9.9	7.5	157	82	29	229	no	nessuna	no	s�	30000	Yes	No	Yes	s�	Yes	s�	10	80	6	53	1
FORLI	462	52.1694	femmina	34.3434	Non fumatore	licenza media inferiore	lavora	abita con parenti o amici	hd	1.23333	fav	HD bisettimanale	4	1.3	1.2	120	65	194	7.9	140	5.3	27				383	3.8	11.5	4.4	162	72	80	50	no	nessuna	no	s�	12000	No	No	No	no	No	no	2	100	6	40	1
FORLI	392	63.2444	maschio	25.7959	Fumatore	licenza media inferiore	pensionato	abita con parenti o amici	hd	89.3333	fav	HD trisettimanale	4	1.3	1.2	165	75	186	11.8	137	5.5	31				868	4.2	11.6	3.2	132	77	23	161	no	nessuna	s�	s�	24000	No	No	Yes	no	Yes	s�	11	45	6	41	1
FORLI	451	84.9	maschio	27.9297	Non fumatore	licenza elementare	pensionato	abita con parenti o amici	hd	18.2333	fav	HD trisettimanale	4	1.4	0.8	150	70	109	6.3	139	4.9	28				48	3.8	11.6	11.7	108	56	26	130	no	nessuna	no	s�	8000	Yes	Yes	Yes	s�	No	no	6	80	6	50	1
FORLI	381	68.1583	maschio	21.1927	Non fumatore	licenza media inferiore	pensionato	abita con parenti o amici	hd	152.767	fav	HD trisettimanale	4	1.4	0.9	140	65	129	8.4	136	6.5	31				404	5.1	12.2	15	181	154	100	207	no	nessuna	no	s�	6000	No	No	No	no	No	no	4	90	6	26	1
FORLI	405	83.3556	maschio	23.7387	Non fumatore	licenza elementare	pensionato	abita con parenti o amici	hd	88.5333	fav	HD trisettimanale	4	1.3	0.8	145	55	121	8.4	141	5.1	28				241	3.8	9.3	8	93	50	58	42	no	nessuna	no	s�	10000	No	No	No	s�	No	no	6	70	3	38	1
FORLI	396	73.2444	femmina	24.974	Non fumatore	licenza elementare	pensionato	abita con parenti o amici	hd	23.8	fav	HD trisettimanale	4	1.5	0.9	130	60	123	5.6	136	5	31				430	3.9	11.7	12	184	63	103	88			no	no	0	No	No	No	no	No	no	4	80	6	62	5
FORLI	409	79.9583	femmina	28.4665	Non fumatore	licenza elementare	pensionato	abita con parenti o amici	hd	27.9333	fav	HD trisettimanale	4	1.4	1	160	70	140	6.9	140	4.8	30				68	4.3	11.3	12.7	227	143	46	299	no	nessuna	s�	s�	18000	Yes	No	No	no	No	no	6	70	6	49	1
FORLI	403	76.0194	femmina	15.6013	Non fumatore	licenza media superiore	pensionato	abita con parenti o amici	hd	24.0667	fav	HD bisettimanale	4	1.3	0.8	100	50	120	8.7	139	4.7	31				623	3.4	9.9	2.7	148	55	76	85	no	nessuna	no	s�	12000	No	No	Yes	s�	No	no	7	90	6	80	84
FORLI	406	70.5694	femmina	18.5547	Non fumatore	licenza elementare	pensionato	abita con parenti o amici	hd	3.6	fav	HD trisettimanale	4	1.4	1.4	120	55	213	8.6	140	4.5	28				270	3.9	9.9	5.5	208	132	50	131	s�		no	s�	30000	No	No	No	no	No	no	4	90	6	57	1
FORLI	460	63.2472	femmina	24.4444	Non fumatore	licenza media inferiore	pensionato	abita con parenti o amici	hd	268.767	CVC tunnellizzato	HD trisettimanale	4	1.3	0.8	155	75	122	8.4	141	4.9	29				134	3.9	10.2	8.7	195	116	50	144	no	nessuna	no	s�	18000	No	No	Yes	no	Yes	s�	7	70	6	64	5
FORLI	454	85.5417	femmina	24.2222	Non fumatore	licenza elementare	pensionato	abita da solo	hd	18.3	fav	HD bisettimanale	3	1.4	1	130	70	153	12.1	136	4.4	27				137	3.2	8.9	13.2	124	66	65	58	no	nessuna	no	s�	16000	Yes	Yes	Yes	no	Yes	no	9	70	6	53	1
FORLI	380	41.4611	femmina	16.6525	Non fumatore	licenza media superiore	lavora	abita da solo	hd	17.6333	fav	HD bisettimanale	4	1.2	0.7	120	75	102	9.6	136	4.4	26		10		26	3.9	8.6	0.9	123	80	65	161	s�		no	no	0	No	No	No	no	No	no	2	90	6	82	56
FORLI	447	71.5944	maschio	24.7405	Non fumatore	licenza elementare	pensionato	abita con parenti o amici	hd	23.9333	fav	HD trisettimanale	4	1.3	0.9	170	75	124	9.1	143	5.5	31				155	3.7	12.2	25.4	137	68	36	105	no	nessuna	no	s�	8000	No	Yes	Yes	no	Yes	no	7	60	6	72	42
FORLI	445	83.9056	maschio	30.4687	Non fumatore	licenza elementare	pensionato	abita con parenti o amici	hd	25.6	fav	HD trisettimanale	4	1.4	0.9	135	75	132	9.4	140	4.8	30				113	3.5	10.4	6.3	110	56	35	100	s�		no		8000	Yes	No	Yes	no	No	no	11	80	6	57	1
FORLI	393	69.075	femmina	17.898	Non fumatore	laurea	lavora	abita con parenti o amici	hd	160.233	fav	HD trisettimanale	4	1.5	0.8	120	65	116	8.2	143	4.9	27	3			525	3.9	13.2	1	131	62	50	93	no	nessuna	s�	s�	4000	No	No	Yes	no	No	s�	4	100	6	71	30
FORLI	373	67.0778	maschio	38.2024	Non fumatore	licenza media inferiore	pensionato	abita con parenti o amici	hd	18.3	fav	HD trisettimanale	4	1.4	1	130	70	146	10.4	138	4.4	31				243	3.8	12.8	18.8	227	107	40	398	s�		s�	s�	12000	Yes	No	Yes	no	Yes	s�	7	80	5	81	86
FORLI	410	85.7556	maschio	26.9896	Non fumatore	licenza media inferiore	pensionato	abita con parenti o amici	hd	8.06667	fav	HD bisettimanale	4	1.3	0.7	140	70	91	6	135	5.1	28				38	3.3	8.8	14.9	112	116	38	99	no	nessuna	no	s�	30000	Yes	No	Yes	s�	Yes	no	9	40	6	43	1
FORLI	416	78.9111	maschio	25.8645	Non fumatore	licenza elementare	pensionato	abita da solo	hd	91.1	fav	HD trisettimanale	4	1.3	0.8	105	55	111	9.9	142	6.1	31		9		772	4	12.3	5.9	117	61	31	127	no	nessuna	s�	no	0	No	No	No	no	No	no	2	70	6	28	1
FORLI	424	62.0194	maschio	27.5556	Fumatore	licenza elementare	pensionato	abita con parenti o amici	hd	1.56667	fav	HD trisettimanale	4	1.3	0.8	100	45	109	1.9	136	5	28			4	140	4.3	9.1	0.9	134	142	42	43	s�		no	s�	30000	No	No	Yes	no	Yes	s�	5	40	6	26	1
FORLI	453	48.5556	maschio	32.2491	Non fumatore	licenza media superiore	lavora	abita con parenti o amici	hd	10.6333	fav	HD monosettimanale	4	1.5	0.7	140	80	93	9.9	140	3.9	30	2			182	4.3	11	3.2	139	75	26	190	no	nessuna	no	s�	24000	No	No	No	no	No	s�	4	100	6	82	65
FORLI	440	78.0056	femmina	17.8571	Non fumatore	licenza elementare	pensionato	abita con parenti o amici	hd	14.0667	protesi	HD trisettimanale	4	1.4	0.7	135	80	91	6	139	5.5	31			4	175	3.9	13.5	5.6	195	90	54	81	s�	vitD attiva	no	s�	12000	No	Yes	No	no	Yes	no	6	60	6	29	1
FORLI	438	48.6028	maschio	46.3668	Non fumatore	licenza media inferiore	lavora	abita con parenti o amici	hd	11.8	fav	HD trisettimanale	4	1.3	0.8	120	70	121	10.4	138	4.7	29				597	4.3	10.9	0.1	166	88	34	236	no	nessuna	s�	s�	8000	No	No	No	no	No	no	3	100	6	82	38
FORLI	420	75.4222	femmina	25.1607	Non fumatore	licenza elementare	pensionato	abita con parenti o amici	hd	12.0667	fav	HD trisettimanale	4	1.3	0.8	130	60	122	7.3	142	5.1	31				437	3.3	9.6	7.5	155	47	41	151	s�		no	s�	30000	Yes	No	Yes	no	No	no	14	65	4	33	1
FORLI	427	39.9667	maschio	22.6562	Non fumatore	licenza elementare	disoccupato	abita con parenti o amici	hd	38.3	fav	HD trisettimanale	4	1.5	0.7	125	80	98	10.5	146	4.9	31				705	4.1	11.6	1.8	140	50	40	64	no	nessuna	no	no	0	No	Yes	Yes	s�	No	no	5	100	6	88	75
FORLI	408	79.8194	maschio	21.2245	Non fumatore	licenza media superiore	pensionato	abita con parenti o amici	hd	-0.0666667	fav	HD bisettimanale	4	1.5	0.8	150	75	115	7.3	140	5.5	30				120	2.9	12.5	0.9	173	153	52	111	s�		no	s�	12000	No	No	No	s�	No	no	3	70	5	64	5
FORLI	436	40.8278	femmina	26.1719	Non fumatore	licenza media inferiore	disoccupato	abita da solo	hd	76.7333	fav	HD trisettimanale	4	1.4	0.8	115	60	119	11.4	138	4.4	27				380	4.8	12.5	7.8	152	90	47	73	s�		no	s�	6000	No	No	No	no	No	no	2	100	6	79	83
FORLI	383	72.5972	maschio	25.5102	Non fumatore	licenza elementare	pensionato	abita con parenti o amici	hd	102.033	fav	HD trisettimanale	4	1.2	1.1	120	60	179	14	134	4.2	27		9		745	5.4	13.2	19	152	87	41	121	no	nessuna	no	s�	9000	No	No	Yes	no	No	no	3	80	6	57	1
FORLI	423	55.2583	femmina	18.6214	Non fumatore	licenza media superiore	lavora	abita con parenti o amici	hdf	23.3667	fav	HD trisettimanale	4	1.4	0.9	110	70	130	9.7	137	5.3	27				475	4	9.6	0.9	170	91	55	62	no	nessuna	no	s�	24000	No	No	No	no	No	no	2	100	6	74	31
FORLI	461	47.5389	femmina	21.875	Non fumatore	licenza media superiore	lavora	abita con parenti o amici	hd	48.3667	fav	HD trisettimanale	4	1.4	0.9	130	60	135	13.2	136	6.1	27				216	3.8	13.5	5.3	207	118	49	202	s�	vitD attiva	no	s�	4000	No	No	Yes	no	No	s�	4	100	6	77	27
FORLI	426	48.3778	maschio	19.7232	Fumatore	licenza media superiore	lavora	abita con parenti o amici	hd	267.767	fav	HD trisettimanale	4	1.5	0.8	110	60	101	9.5	137	5.1	28				44	4.4	11.8	2.5	119	55	28	182	no	nessuna	s�	s�	18000	No	No	No	no	No	no	5	100	6	66	1
FORLI	421	85.0306	maschio	23.1834	Non fumatore	licenza media inferiore	pensionato	abita con parenti o amici	hd	29.1	fav	HD trisettimanale	4	1.4	1	85	50	152	8.1	141	3.9	31				344	3.5	10.7	10.6	136	56	54	135	no	nessuna	s�	s�	12000	No	Yes	Yes	no	Yes	s�	6	70	6	28	1
FORLI	411	77.1861	femmina	29.7521	Non fumatore	licenza elementare	lavora	abita con parenti o amici	hd	17.3	fav	HD trisettimanale	4	1.3	1	140	70	154	7.2	141	5.2	27				372	3.8	12.3	2.1	144	197	49	122	no	nessuna	no	s�	4000	Yes	No	No	no	No	no	4	90	6	79	83
FORLI	437	61.0389	maschio	23.7387	Non fumatore	laurea	pensionato	abita da solo	hd	35.9	fav	HD trisettimanale	4	1.4	1.1	140	80	163	11.6	134	5.1	28				221	4.1	11.7	0.9	116	37	36	264	no	nessuna	s�	s�	24000	No	Yes	No	no	No	no	3	100	6	82	78
FORLI	407	85.9111	femmina	22.0604	Non fumatore	licenza elementare	pensionato	abita con parenti o amici	hd	75.1	fav	HD trisettimanale	4	1.3	0.7	135	50	96	6.7	135	4.9	27				1000	3.9	12.1	23.7	118	85	75	163	s�		s�	s�	12000	Yes	No	Yes	no	No	no	5	70	1	33	1
FORLI	399	87.0806	maschio	23.8498	Non fumatore	laurea	pensionato	abita con parenti o amici	hd	23.3333	fav	HD bisettimanale	5	1.3	0.8	130	60	117	8.8	141	3.5	28				271	3.8	10.7	3.4	163	120	100	165	no	nessuna	no	s�	4000	Yes	No	No	no	No	s�	4	70	5	27	1
FORLI	458	70.1194	femmina	18.5124	Non fumatore	licenza elementare	pensionato	abita con parenti o amici	hd	14.3333	fav	HD trisettimanale	4	1.4	0.8	150	70	108	8.2	141	5	27				42	4.1	11	2.1	118	59	38	106	no	nessuna	no	s�	6000	No	No	Yes	no	No	no	3	90	6	83	93
FORLI	419	65.1444	maschio	29.4118	Fumatore	licenza elementare	pensionato	abita con parenti o amici	hd	35.5333	fav	HD trisettimanale	4	1.3	1	140	80	158	11.7	136	6	30				433	4.1	13.2	5	160	82	39	175	no	nessuna	no	s�	3000	Yes	No	No	no	Yes	s�	7	90	6	41	1
FORLI	457	46.4556	maschio	24.0234	Non fumatore	licenza media inferiore	disoccupato	abita con parenti o amici	hd	68.2	fav	HD trisettimanale	4	1.4	1	100	50	150	12.6	136	6.2	31				939	4.1	11.1	1	142	59	39	218	no	nessuna	no	s�	2000	No	No	No	no	No	no	4	100	6	82	38
FORLI	376	72.15	maschio	27.5482	Non fumatore	licenza elementare	pensionato	abita con parenti o amici	hd	1.8	fav	HD monosettimanale	3	1.5	1.3	120	60	190	8.1	136	3.8	31				163	4.2	10.5	0.9	174	97	52	127	no	nessuna	s�	s�	6000	No	No	No	no	No	no	11	90	6	82	95
FORLI	425	67.2333	femmina	31.4879	Fumatore	licenza elementare	pensionato	abita con parenti o amici	hd	2.63333	fav	HD bisettimanale	4	1.4	1.2	130	70	186	8.4	143	4.3	31				813	5.6	9.8	2.4	106	54	32	101	no	nessuna	no	no	0	No	No	Yes	no	No	no	4	90	6	28	1
FORLI	450	90.7139	maschio	20.679	Non fumatore	licenza elementare	pensionato	abita con parenti o amici	hd	14.1333	fav	HD trisettimanale	4	1.3	0.9	130	60	129	8.1	142	4	31	2		6	139	3.6	9.4	94.4	112	80	55	57	no	nessuna	no	s�	12000	No	No	No	no	No	no	2	80	6	82	95
FORLI	455	82.7889	femmina	17.7778	Non fumatore	licenza elementare	pensionato	abita con parenti o amici	hd	88.6	fav	HD monosettimanale	4	1.3	0.8	115	45	115	8.6	135	5	27				489	5.9	10.5	35.5	179	106	38	175	no	nessuna	s�	s�	12000	No	Yes	Yes	no	Yes	s�	5	70	6	33	1
FORLI	400	80.4944	femmina	30.2734	Non fumatore	licenza elementare	pensionato	abita con parenti o amici	hd	22.2667	fav	HD trisettimanale	4	1.3	0.9	115	65	140	7.9	142	5.5	31				855	3.9	11.8	8.1	183	150	123	83	s�		no	s�	6000	Yes	Yes	Yes	no	No	s�	8	40	2	31	1
FORLI	388	74.9111	maschio	22.8466	Non fumatore	licenza elementare	pensionato	abita con parenti o amici	hd	99.5333	fav	HD trisettimanale	4	1.3	1	130	70	154	10.6	141	5.6	27				541	4.5	11	2.1	179	103	49	155	no	nessuna	s�	s�	4000	No	No	No	no	No	no	3	90	6	85	99
FORLI	443	72.1194	femmina	28	Non fumatore	licenza media inferiore	pensionato	abita in struttura	hd	9.56667	fav	HD bisettimanale	4	1.3	1.1	160	75	174	10.4	140	3.4	28			6	106	3.8	9.4	20.6	106	112	47	106	no	nessuna	no	s�	12000	Yes	Yes	Yes	no	No	no	7	60	6	39	1
FORLI	459	72.3667	femmina	33.2986	Non fumatore	licenza elementare	pensionato	abita con parenti o amici	hd	4.63333	fav	HD trisettimanale	4	1.3	0.8	140	70	113	6.3	140	4.3	29				303	3.6	10.7	3.4	148	72	41	174	no	nessuna	no	s�	30000	Yes	No	Yes	s�	Yes	s�	7	90	3	79	83
FORLI	404	49.1278	maschio	19.2837	Fumatore	licenza media inferiore	pensionato	abita con parenti o amici	hd	20.8	fav	HD trisettimanale	4	1.3	0.7	115	70	89	6.9	138	6.5	29				409	4.1	12.4	0.9	118	78	43	54	no	nessuna	no	s�	10000	Yes	No	No	no	No	no	5	100	6	57	1
FORLI	430	68.2111	femmina	25.6837	Non fumatore	licenza elementare	pensionato	abita con parenti o amici	hd	11.7333	fav	HD trisettimanale	4	1.3	0.9	115	60	137	8.2	140	6.2	31		11		29	4.2	10.9	2.8	146	67	45	69	no	nessuna	no	s�	12000	No	No	No	no	No	no	2	70	2	30	1
FORLI	441	81.6	maschio	24.4598	Non fumatore	licenza elementare	pensionato	abita con parenti o amici	hd	2.13333	fav	HD trisettimanale	4	1.4	1.2	130	80	186	6.8	140	4.1	28				221	4	11.5	15.3	148	92	29	133	s�	vitD attiva	no	s�	30000	No	Yes	Yes	no	No	no	6	70	5	57	1
FORLI	439	78.5639	femmina	19.1111	Non fumatore	licenza elementare	pensionato	abita con parenti o amici	hd	13.6333	CVC tunnellizzato	HD trisettimanale	4	1.4	1.3	150	70	193	7.5	141	4.1	29				413	3.8	12.6	2.9	189	121	43	125	no	nessuna	no	s�	8000	No	Yes	Yes	no	No	no	4	70	5	57	1
FORLI	390	62.0833	femmina	27.5087	Non fumatore	licenza media inferiore	casalinga	abita con parenti o amici	hd	50.9	fav	HD trisettimanale	4	1.4	0.9	135	50	122	6.4	134	4.9	28				314	3.1	9.5	1.5	149	93	25	153	no	nessuna	no	s�	12000	No	No	No	no	No	no	2	70	6	43	1
FORLI	434	41.6583	femmina	21.0937	Non fumatore	licenza media superiore	disoccupato	abita da solo	hd	16.5	fav	HD trisettimanale	4	1.6	1.2	140	100	178	9.7	133	5.6	30				246	4	10.6	14	128	46	57	124	s�		no	s�	6000	No	No	Yes	s�	No	no	5	90	6	79	37
FORLI	415	72.425	maschio	22.9854	Non fumatore	licenza elementare	lavora	abita con parenti o amici	hd	6.36667	fav	HD bisettimanale	4	1.4	0.9	130	80	132	9.3	142	4.4	31				143	3.9	11.5	3.9	148	88	43	83	s�		s�	s�	4000	No	No	Yes	no	No	no	4	70	6	60	1
FORLI	382	75.2667	femmina	26.5625	Non fumatore	licenza elementare	pensionato	abita con parenti o amici	hd	909.767	fav	HD trisettimanale	4	1.3	1	145	65	154	7.6	142	4.8	31		9		1068	4.1	9.9	1	164	98	36	150	s�		s�	s�	24000	Yes	Yes	Yes	s�	No	no	7	80	6	49	1
FORLI	389	82.5	maschio	22.1453	Non fumatore	licenza elementare	pensionato	abita con parenti o amici	hd	68.4	fav	HD trisettimanale	4	1.3	0.8	95	60	109	6.9	133	4.1	29				107	3.1	12.8	5.7	100	49	44	67	s�	vitD attiva	no	s�	12000	No	No	Yes	no	No	no	4	70	6	27	1
FORLI	379	47.6889	maschio	24.6914	Non fumatore	licenza media superiore	lavora	abita con parenti o amici	hd	55.7667	fav	HD trisettimanale	4	1.3	1.1	130	80	175	15	140	5.5	29			7	243	4.5	10.6	2.4	121	51	35	174	no	nessuna	no	s�	12000	No	No	No	no	No	no	2	100	6	94	93
FORLI	444	71.4389	maschio	25.9592	Non fumatore	licenza elementare	pensionato	abita con parenti o amici	hd	10.9	fav	HD bisettimanale	4	1.3	1.2	145	65	178	10.9	142	4.7	31				352	4.2	11.8	7.2	104	27	42	175	no	nessuna	no	s�	12000	Yes	No	No	no	No	no	4	90	6	79	86
FORLI	378	68.4083	maschio	22.9568	Fumatore	licenza media inferiore	pensionato	abita con parenti o amici	hd	3.63333	fav	HD bisettimanale	4	1.4	1.4	150	60	208	11	139	6.5	30				375	4.6	10.5	0.9	150	66	59	126	no	nessuna	s�	s�	6000	No	No	No	s�	No	no	3	100	6	94	99
GROSSETO	789	45	femmina	20.1172	Non fumatore	licenza media inferiore	casalinga	abita con parenti o amici	hd	27	fav	HD trisettimanale	4	1.8	2.4	143	88	175	12.2	140	4.9	20.8					3.9	12.8	0.3	163	56.8	77	146	no		no	s�	4000	No	No	No	no	No	no	2	100	6	91	99
GROSSETO	809	73	maschio	36.2275	Non fumatore	licenza media superiore	pensionato	abita con parenti o amici	hd	20	fav	HD trisettimanale	4	1.1	1.5	150	80	139	8.7	135	5.4	23.6					3.1	12	1.5	175	116	35	120	s�	vitD attiva	no	s�	12000	No	No	No	no	No	no	2	100	6	91	99
GROSSETO	785	69	maschio	23.1399	Non fumatore	licenza media superiore	pensionato	abita con parenti o amici	hdf	27	fav	HD trisettimanale	4	1.5	1.7	130	60	117	8.2	140	5	21.3		9	4		3.4	12.5	0.3	185	111	51	115	no		no	s�	4000	No	No	No	no	No	no	2	90	6	91	99
GROSSETO	788	50	maschio	24.9202	Non fumatore	licenza media superiore	pensionato	abita con parenti o amici	hd	17	fav	HD trisettimanale	4	1.2	1.5	160	100	146	12	137	6.8	23.9					4	13.1	0.3	116	62.6	34	97	s�	vitD attiva	no	s�	4000	No	No	No	no	No	no	2	97.5	6	91	99
GROSSETO	781	45	maschio	25.1392	Non fumatore	licenza media superiore	pensionato	abita con parenti o amici	hdf	158	fav	HD trisettimanale	4	1.1	1.4	135	85	151	7.4	136	5.5	21.8		9			3.3	12.3	0.6	208	137.2	50	104	no		no	s�	12000	No	No	No	no	No	no	8	97.5	6	90	82
GROSSETO	787	58	maschio	22.7688	Non fumatore	licenza media inferiore	lavora	abita con parenti o amici	hd	18	fav	HD trisettimanale	4	1.4	2	130	94	119	9.2	139	5.1	20					4.3	10.7	0.3	262	178.2	39	224	s�	vitD attiva	no	s�	4000	No	No	No	no	No	no	5	97.5	6	91	99
GROSSETO	795	71	maschio	26.1583	Non fumatore	licenza media inferiore	pensionato	abita con parenti o amici	hd	28	protesi	HD trisettimanale	4	1.1	2.2	95	60	135	10	138	5.7	24.5					3.6	10.1	0.4	174	96.2	32	229	s�	vitD attiva	no	s�	8000	No	No	No	no	No	no	3	65	6	91	99
GROSSETO	801	75	maschio	24.4473	Non fumatore	licenza elementare	pensionato	abita con parenti o amici	hdf	88	fav	HD trisettimanale	4	1.5	1.7	150	70	102	9.9	137	5.5	23.8					3.4	11.6	2.1	208	123	41	220	s�	vitD attiva	no	s�	4000	No	No	No	no	No	no	2	100	6	91	99
GROSSETO	802	68	maschio	25.5859	Non fumatore	laurea	pensionato	abita con parenti o amici	hd	175	protesi	HD trisettimanale	3.5	1.2	1.8	110	60	122	8.3	139	5.8	18.4					3.1	11	7.7	212	124.6	60	137	s�	vitD attiva	no	s�	18000	No	No	Yes	no	Yes	no	4	100	6	90	99
GROSSETO	800	76	maschio	22.2456	Non fumatore	licenza media inferiore	pensionato	abita con parenti o amici	hdf	76	fav	HD trisettimanale	3.5	1.4	1.7	130	76	99	2.8	140	3.6	26.5					3.9	12.6	0.3	176	77.8	77	106	no		s�	no	0	No	No	No	no	No	no	3	90	6	62	2
GROSSETO	791	62	maschio	25.5843	Non fumatore	licenza media superiore	pensionato	abita con parenti o amici	hd	26	fav	HD trisettimanale	4	1.1	2.2	130	80	105	9.5	139	5.7	19.7					3.8	9.9	0.5	136	84.8	37	71	no		no	s�	12000	No	No	No	no	No	no	3	97.5	6	94	99
GROSSETO	810	39	femmina	20.7756	Non fumatore	licenza media inferiore	pensionato	abita con parenti o amici	hd	10	CVC temporaneo	HD trisettimanale	4	1.5	1.8	102	72	75	2.7	139	4.4	28				56	1.8	8.5	12	60	33.4	10	83	no		no	s�	20000	No	No	No	no	No	no	4	45	1	6	1
GROSSETO	799	64	maschio	24.3531	Non fumatore	licenza media superiore	pensionato	abita con parenti o amici	hdf	28	fav	HD trisettimanale	4	1.4	2.5	137	82	163	10.3	135	6	20.3					3.6	11.1	0.4	172	73.8	81	86	s�	vitD attiva	no	s�	12000	No	No	No	no	No	no	2	100	6	77	52
GROSSETO	792	53	maschio	31.8998	Non fumatore	licenza media inferiore	pensionato	abita con parenti o amici	hdf	71	fav	HD trisettimanale	4	1.1	2.1	140	80	171	13.9	137	5.3	19.9				919	3.5	10.7	0.3	172	68.2	35	344	no		s�	s�	12000	No	No	No	no	No	no	4	97.5	6	79	34
GROSSETO	804	59	femmina	33.1213	Non fumatore	licenza media superiore	casalinga	abita con parenti o amici	hd	25	fav	HD trisettimanale	4	1.1	1.2	150	89	149	13.9	139	5.8	20.4					3.8	11.6	1.3	171	99.8	40	156	s�	vitD attiva	no	s�	4000	No	No	No	no	No	no	2	90	6	91	99
GROSSETO	794	68	maschio	33.0078	Non fumatore	licenza media inferiore	pensionato	abita con parenti o amici	hdf	33	fav	HD trisettimanale	4	1.1	2.2	120	66	148	11.6	138	6	16.3					4	10.2	4	164	51.8	37	376	s�	vitD attiva	no	s�	6000	Yes	No	No	no	No	no	3	90	6	91	99
GROSSETO	805	69	maschio	31.5886	Non fumatore	licenza elementare	pensionato	abita con parenti o amici	hdf	24	fav	HD trisettimanale	4	0.9	0.7	125	70	146	12.1	133	6.3	25	2				3.3	10.7	1.1	230	143.6	30	282	s�	vitD attiva	no	s�	6000	No	No	No	no	No	no	5	97.5	6	68	11
GROSSETO	796	50	maschio	23.9188	Non fumatore	laurea	lavora	abita con parenti o amici	hd	1	fav	HD trisettimanale	4	1.2	1.5	110	60	80	6.3	135	4.2	18.8			4		3	11.5	0.3	165	74.8	49	206	no		no	s�	12000	No	No	No	no	No	no	3	100	6	91	99
GROSSETO	793	48	femmina	23.6095	Non fumatore	licenza media superiore	lavora	abita con parenti o amici	hd	39	fav	HD trisettimanale	4	1.4	2.3	140	75	205	11.8	133	6.5	20.5					3.9	9.6	0.3	142	68.2	52	109	s�	vitD attiva	no	s�	18000	No	No	No	no	No	no	2	100	6	91	99
GROSSETO	803	63	maschio	27.4756	Non fumatore	licenza media inferiore	pensionato	abita con parenti o amici	hdf	4	fav	HD trisettimanale	4	1	1.6	105	70	104	8.3	141	5.2	23.5					3	10.2	1	206	120.2	44	209	no		s�	s�	6000	No	No	No	no	No	no	3	80	6	60	1
GROSSETO	797	68	maschio	25.6489	Non fumatore	laurea	pensionato	abita da solo	hd	82	fav	HD bisettimanale	3.5			136	65	148	9	136	4.9	25.7					3.9	10.4	0.3	180	99.8	49	156	s�	vitD attiva	no	s�	8000	No	No	No	no	No	no	2	100	6	91	99
GROSSETO	798	66	maschio	24.8445	Non fumatore	licenza media superiore	pensionato	abita con parenti o amici	hd	9	fav	HD trisettimanale	4	1	1.6	135	80	98	6	140	4.5	23.5					4	13.5	0.3	104	47.2	40	84	no		no	no	0	No	No	No	no	No	no	5	100	6	70	15
GUASTALLA	342	65.0667	maschio	33.179	Non fumatore	licenza elementare	pensionato	abita con parenti o amici	hd	1.9	CVC tunnellizzato	HD trisettimanale	4			125	80	72.6	7.2	139	4.3					242	4.1	10.9	0.4	130			436	no	nessuna	s�	s�	15000	Yes	No	No	no	No	s�	6	62.5	2	41	1
GUASTALLA	336	69.2306	femmina	36.0519	Non fumatore	licenza media superiore	pensionato	abita con parenti o amici	hd	53.8	CVC tunnellizzato	HD trisettimanale	4			166	84	177	11.7	141	5					302	3.7	12.5	0.5	111			111	s�	vitD attiva	no	s�	6000	Yes	No	No	no	No	no	3	100	6	62	3
GUASTALLA	332	76.0889	femmina	23.0469	Non fumatore	nessuna	casalinga	abita con parenti o amici	hfr	5.76667	CVC tunnellizzato	HD trisettimanale	3.5			110	60	85	7.8	137	4.3				4		2.6	12.1	4	102			127	s�	vitD nativa	no	s�	12000	No	No	Yes	s�	No	s�	5	90	6	69	42
GUASTALLA	331	88	maschio	31.4039	Non fumatore	licenza elementare	pensionato	abita con parenti o amici	hd	33.3667	CVC tunnellizzato	HD bisettimanale	4			155	70	75	9.6	134	4.6						2.4	11.7	8.2	113			79	s�	combinazione	no	s�	8000	No	No	No	no	No	no	2	75	5	56	1
GUASTALLA	338	67.0417	maschio	30.8642	Non fumatore	licenza media inferiore	pensionato	abita con parenti o amici	hd	52.5	CVC tunnellizzato	HD trisettimanale	4			175	90	161	13.8	137	5.3					202	4	13		142			141	s�	combinazione	s�	s�	4000	Yes	No	Yes	no	No	no		92.5	6	90	99
GUASTALLA	340	48.3972	maschio	28.4082	Non fumatore	licenza media inferiore	lavora	abita con parenti o amici	hd	38.2	CVC tunnellizzato	HD a gg alterni	4			110	70	146	15	140	5.3					159	3.8	12.4	0.1	133			158	no	nessuna	s�	no	0	No	No	No	no	No	no		100	6	73	5
GUASTALLA	346	69.0472	maschio	24.8163	Non fumatore	licenza elementare	lavora	abita con parenti o amici	hd	60.7333		HD a gg alterni	4			140	100	179	12.9	138	6.3				3	220	3.7	12.6	0.1	182			173	s�	vitD attiva	no	no	0	No	No	No	no	No	no	2	95	6	63	1
GUASTALLA	333	70.5528	femmina	24.2701	Non fumatore	licenza elementare	pensionato	abita con parenti o amici	hd	113.167	fav	HD trisettimanale	4			85	50	145	10.5	138	4.1						3.7	11.3	4	105			78	s�	combinazione	no	s�	6000	No	No	Yes	no	Yes	no	3	100	6	60	2
GUASTALLA	341	63.9778	femmina	23.8751	Non fumatore	licenza media inferiore	pensionato	abita da solo	hd	44.3667		HD trisettimanale				135	80	173	9.2	130	4.7					211	3.9	12.5		195			193	s�	combinazione		s�	9000	Yes	No	No	no	No	no		100	6	69	17
GUASTALLA	328	77.7139	femmina	26.1583	Non fumatore	licenza elementare	pensionato	abita con parenti o amici	hd	59.2667	fav	HD trisettimanale	4			135	70	145	8.5	139	4.2					192	4.3	12.2	0.3	276			328	s�	vitD nativa	s�	s�	9000	No	No	No	no	No	no	3	87.5	6	56	1
GUASTALLA	347	89.2139	femmina	28.5156	Non fumatore	nessuna	pensionato	abita con parenti o amici	hd	35.4	fav	HD trisettimanale	3.5			170	75	104	8.2	139	5					298	3.2	11.2	1.4	138			125	no	nessuna	s�	no	0	No	No	No	s�	No	no	4	67.5	5	59	2
GUASTALLA	330	80.3306	maschio	17.4776	Non fumatore	licenza elementare	pensionato	abita con parenti o amici	hfr	18.8333	CVC tunnellizzato	HD trisettimanale	3.5			125	65	144	8.2	143	5.2						3.3	11.8	1.4	126			189	s�	vitD nativa	no	s�	3000	No	No	Yes	no	Yes	no	4	75	6	56	1
GUASTALLA	335	49.6944	maschio	16.6531	Non fumatore	licenza media inferiore	pensionato	abita con parenti o amici	hd	240.067	fav	HD trisettimanale	4			122	75	178	10.3	148	4.8						3.5	11.8		112			38	s�	vitD nativa	no	s�	15000	No	No	Yes	no	Yes	no	4	90	6	69	7
GUASTALLA	348	49.1389	maschio	23.04	Fumatore	licenza media inferiore	lavora	abita con parenti o amici	hd	0.833333	fav	HD bisettimanale	4			125	80	82.7	6.9	146	4.5	18.7				255		10.4	0.7					s�	vitD nativa	no	s�	8000	No	No	No	no	No	no	2	100	6	77	14
GUASTALLA	339	70.95	femmina	21.79	Non fumatore	licenza elementare	pensionato	abita da solo	hd	55.0333	fav	HD trisettimanale				135	70	168	7.5	139	4.6						3.6	13	0.2	156			110	s�	combinazione	s�	s�	4000	No	No	Yes	no	No	no	1	100	6	77	76
GUASTALLA	329	67.9139	femmina	22.4059	Non fumatore	nessuna	lavora	abita da solo	hd	14.1333	CVC tunnellizzato	HD trisettimanale	4			135	85	179	9.7	134	5						4.1	9.9	0.6	187			92	s�	vitD nativa	no	s�	6000	No	No	No	no	No	no		100	6	71	30
GUASTALLA	344	56.0333	maschio	39.7608	Non fumatore	licenza media inferiore	lavora	abita con parenti o amici	hd	38.8333	fav	HD trisettimanale	4			125	65	188	11.8	139	5.2					172	3.2	11.6	1	154			106	s�	combinazione	no	s�	8000	No	No	No	no	No	no	2	97.5	6	77	33
LNDOLFI SOLOFRA	265	79	femmina	24.974	Non fumatore	nessuna	altro o nulla	abita con parenti o amici	hdf	6.76667	fav	HD trisettimanale	4	1.7	1	140	80	110	5.2	135	5.3	19				232	3.3	12.1	14.3	154	83	56	76	s�	vitD attiva	no	s�	30	Yes	No	Yes	no	Yes	no	6	70	2	29	1
LNDOLFI SOLOFRA	268	65	maschio	27.6817	Non fumatore	licenza media inferiore	pensionato	abita con parenti o amici	hfr	53.8333	fav	HD trisettimanale	4	1.3	0.9	180	60	119	10.6	137	4.2	19				270	3.2	11.3	232	192	104	43	226	s�	vitD attiva	s�	no	0	Yes	No	Yes	s�	No	no	7	62.5	1	38	1
LNDOLFI SOLOFRA	261	74	femmina	22.8889	Non fumatore	licenza elementare	pensionato	abita con parenti o amici	hd	4.16667	CVC tunnellizzato	HD a gg alterni	4	1.5	0.8	80	40	73	7.5	128	5.8	21				196	3.2	9.9	7.4	115	45	38	161	no	nessuna	no	s�	120	Yes	No	No	s�	No	s�	8	60	2	57	1
LNDOLFI SOLOFRA	273	72	maschio	23.9813	Non fumatore	licenza media inferiore	pensionato	abita con parenti o amici	hfr	31.3	fav	HD trisettimanale	4	1.6	0.8	165	85	83	5.8	133	5.6	20				90	3.9	9.8	3.1	225	127	51	235	no	nessuna	s�	s�	60	Yes	No	Yes	s�	Yes	no	5	72.5	6	41	1
LNDOLFI SOLOFRA	260	80	femmina	34.4444	Non fumatore	nessuna	pensionato	abita con parenti o amici	hd	7.26667	CVC tunnellizzato	HD trisettimanale	4	1	1	133	63	161	4.6	131	5.1	22				745	3.3	10.4	5.6	160	59	34	335	s�	vitD attiva	s�	s�	60	Yes	No	No	no	Yes	no	5	62.5	1	11	1
LNDOLFI SOLOFRA	264	93	femmina	18.1818	Non fumatore	nessuna	pensionato	abita con parenti o amici	hd	12	fav	HD trisettimanale	4	1.5	0.7	102	48	96	4.6	138	3.5	21				102	3.1	9.6	6.4	116	156	40	109	no	nessuna	no	s�	24000	No	Yes	No	no	No	no	4	45	1	0	1
LNDOLFI SOLOFRA	275	50	femmina	23.1009	Non fumatore	licenza media superiore	disoccupato	abita con parenti o amici	hfr	5.46667	fav	HD trisettimanale	4	1.9	0.9	130	80	95	5.9	138	5	25				529	3.6	10.7	0.7	119	62	33	122	s�	combinazione	s�	s�	60	No	No	No	no	No	no	2	97.5	5	57	1
LNDOLFI SOLOFRA	257	62	maschio	30.8889	Fumatore	licenza media inferiore		abita con parenti o amici	hfr	90.8667	fav	HD a gg alterni	4	1.3	0.7	136	72	65	6.8	135	4.5	21				795	3.6	11.3	29.5	172	85	43	221	no	nessuna	s�	s�	50	No	No	Yes	no	Yes	s�	5	85	6	73	31
LNDOLFI SOLOFRA	263	74	maschio	23.8754	Non fumatore	licenza media inferiore	pensionato	abita con parenti o amici	hfr	30.2333	fav	HD monosettimanale	4	1.5	1.1	170	80	146	8.3	136	5.5	24				275	3.5	13.1	14.2	113	78	30	74	s�	vitD nativa	no	s�	15	Yes	No	No	no	No	s�	4	90	6	57	1
LNDOLFI SOLOFRA	269	67	maschio		Non fumatore	licenza media superiore	pensionato	abita con parenti o amici	hfr	78.6333	fav	HD a gg alterni	4	0.8	1	160	70	137	7.9	135	4.5	21				414	3.8	11.7	28.7	153	33	43	386	s�	vitD attiva	s�	no	0	Yes	Yes	No	no	No	no	6		6	27	1
LNDOLFI SOLOFRA	262	51	femmina	24.4261	Non fumatore	licenza media superiore	lavora	abita con parenti o amici	hdf	29.0667	CVC tunnellizzato	HD trisettimanale	4	1.2	0.9	90	60	122	10.1	138	4.6	16				379	4	12.7	3.3	181	72	37	360	s�	vitD attiva	s�	s�	30	No	No	No	no	No	no	2	95	6	74	24
LNDOLFI SOLOFRA	272	55	maschio	17.7154	Non fumatore	nessuna	pensionato	abita con parenti o amici	hfr	28.1333	CVC tunnellizzato	HD trisettimanale	4	1.5	1.1	190	65	129	3.9	137	4.5	23				420	2.9	9.6	39.1	160	89	26	223	no	nessuna	s�	s�	120	Yes	No	Yes	s�	No	no	10	47.5	0	0	1
LNDOLFI SOLOFRA	266	43	femmina	29.7913	Fumatore	licenza media inferiore	altro o nulla	abita con parenti o amici	hfr		fav	HD trisettimanale	4	1.4	1.1	151	99	135	8.9	138	4.9	21				801	4.1	10.1	5.8	232	146	52	172	no	nessuna	no	s�	30	No	No	No	no	No	no	2	100	6	74	13
LNDOLFI SOLOFRA	270	77	maschio	28.7037	Non fumatore	licenza media superiore	pensionato	abita con parenti o amici	hdf		fav	HD trisettimanale	4	1.1	0.7	140	80	102	5.9	137	4.4	20				115	6.1	11.8	2.6	161	100	42	96	s�	vitD nativa	no	s�	30	No	No	Yes	no	Yes	no	3	90	6	57	1
MANFREDONIA	214	45.5333	maschio	25.0135	Non fumatore	licenza media inferiore	disoccupato	abita con parenti o amici	hd	58.5333	fav	HD trisettimanale	4	1.5	0.8	100	55	140	11.3	139	5.1	17.8				296	4.6	14.1	0.8	155	76.4	55	118	no	nessuna	s�	no		No	No	No	no	No	no	2	50	6	88	73
MANFREDONIA	216	64.2806	maschio	26.4915	Non fumatore	licenza elementare	pensionato	abita con parenti o amici	hdf	152.167	fav	HD trisettimanale	4	1.4	0.8	100	60	158	11.6	139	5.4	20.3				506	4.2	11.6	0.3	120	44.8	39	181	s�	vitD attiva	s�	s�	4000	No	No	No	no	Yes	no	2	50	5	38	1
MANFREDONIA	223	62.375	femmina	36.6667	Non fumatore	licenza media inferiore	casalinga	abita con parenti o amici	hd	0.933333	fav	HD bisettimanale	3	1.4	1.9	170	80	236	8.8	141	5.5	18.6				343	4.3	10.6		187			250	no	nessuna	s�	s�	6000	Yes	No	Yes	no	No	no	2	50	6	47	1
MANFREDONIA	229	83.9944	femmina	26.7094	Non fumatore	licenza elementare	pensionato	abita con parenti o amici	hd	77.2333	CVC tunnellizzato	HD trisettimanale	4	1.2	0.6	110	70	118	5.2	134	6	24.7				118	4.1	11.7	1.1	190	123.8	49	86	s�	vitD attiva	s�	s�	6000	No	Yes	Yes	no	No	no	2	50	2	67	24
MANFREDONIA	220	55.4778	maschio	25.3391	Fumatore	licenza media inferiore	lavora	abita con parenti o amici	hdf	91.8333	CVC tunnellizzato	HD trisettimanale	4	1.3	0.9	140	70	175	10.7	142	6.1	16				826	4.3	13.2	0.3	154	72.6	41	202	s�	vitD attiva	s�	no		No	No	No	no	No	no	5	50	6	23	1
MANFREDONIA	222	61.5	femmina	18.3518	Non fumatore	licenza elementare	pensionato	abita con parenti o amici	hd	17	fav	HD trisettimanale	3	1.4	0.9	125	75	92	6	133	2.8	21.7				80	3.6	9.4	3.4	93	31.6	44	87	s�	vitD attiva	no	s�	20000	Yes	No	No	s�	No	no	7	50	5	45	1
MANFREDONIA	213	76.3056	maschio	25.3515	Non fumatore	licenza elementare	pensionato	abita con parenti o amici	hd	20.8333	fav	HD trisettimanale	4	1.4	0.8	150	65	162	10.8	138	6	21.9			7	242	4.2	10.5	0.5	89	35.2	15	194	s�	vitD attiva	s�	s�	50	Yes	No	No	no	Yes	no	5	60	6	63	3
MANFREDONIA	209	66.2389	maschio	21.6128	Non fumatore	licenza media inferiore	pensionato	abita con parenti o amici	hdf	105.267	fav	HD trisettimanale	4	1.7	0.7	85	45	115	8.5	133	6.1	22				281	4	13.1	0.3	118	68.8	24	126	s�	vitD attiva	s�	no		No	No	No	s�	Yes	no	4	50	6	55	1
MANFREDONIA	231	55.8917	maschio	24.5153	Non fumatore	licenza media inferiore	disoccupato	abita da solo	hd	465.033	protesi	HD trisettimanale	3	1.1	0.8	100	65	93	5.9	139	3.8	22					2.9	12.4	1.9	149	96.4	41	58	no	nessuna	no	s�	6000	No	Yes	No	no	No	no	4	50	1	64	1
MANFREDONIA	224	39.3833	maschio	39.6571	Fumatore	licenza media inferiore	disoccupato	abita con parenti o amici	hd	29.3667	CVC temporaneo	HD a gg alterni	4	1.1	0.8	135	95	162	13.4	133	6.2	19.3				104	3.4	9.4	0.9	74	19.8	43	56	s�	vitD attiva	no	s�	18000	No	No	No	no	No	no	2	50	6	62	1
MANFREDONIA	212	52.7639	maschio	21.8685	Non fumatore	licenza media superiore	lavora	abita con parenti o amici	hdf	83.1333	fav	HD trisettimanale	4	1.3	0.8	120	80	151	12.3	137	4.7	21.2				312	4.3	10.9	0.3	125	52.6	38	172	s�	vitD attiva	s�	s�	4000	No	No	No	no	Yes	no	3	50	6	68	1
MANFREDONIA	228	65.7194	maschio	22.2506	Fumatore	licenza elementare	disoccupato	abita con parenti o amici	hd	142.433	fav	HD a gg alterni	4	1.1	0.6	160	55	124	7.7	135	6.5	19.9				312	4.6	12.3	0.3	104	48.4	34	108	s�	vitD attiva	no	s�	6000	No	Yes	No	no	No	no	3	50	6	48	1
MANFREDONIA	215	66.9444	maschio	25.463	Fumatore	licenza media inferiore	pensionato	abita da solo	hd	205.6	fav	HD trisettimanale	4	1.1	0.7	105	75	138	9.8	133	7.3	21.5				316	4	12.9	0.4	150	73.6	39	187	s�	vitD attiva	no	no		No	No	No	no	No	no	4	50	4	46	1
MANFREDONIA	221	73.6389	maschio	23.072	Non fumatore	licenza elementare	pensionato	abita con parenti o amici	hd	175.5	CVC tunnellizzato	HD trisettimanale	4	1.8	0.6	120	70	86	9.9	137	6.2	19.6				196	4.3	11.8	0.7	148	60	39	245	s�	vitD attiva	s�	s�	13000	No	Yes	No	no	No	no	5	50	6	47	1
MANZO	759	58.9667	maschio	24.5435	Non fumatore	licenza media superiore	lavora	abita con parenti o amici	hd	17	fav	HD trisettimanale	4	1.3	2	150	80	128	6.7	140	5.8	21				313	4	12	0.3	160	60	58	212	s�	vitD attiva	s�	s�	6000	No	No	No	no	No	no	2	100	6	78	36
MANZO	764	60.5667	femmina	19.8286	Fumatore	licenza media inferiore	lavora	abita con parenti o amici	hd	17	fav	HD trisettimanale	3	2.1	2.5	130	70	164	7.8	139	5.3	25				254	3.4	12.4	0.3	139	64.2	57	89	s�	vitD attiva	no	s�	2000	No	No	Yes	no	No	no	2	100	6	87	96
MANZO	763	53.2083	maschio	24.9787	Non fumatore	licenza media inferiore	disoccupato	abita con parenti o amici	hd	17	fav	HD trisettimanale	4	1.6	1.8	160	90	120	8.5	138	5.4	21				131	3.7	14.4	0.3	123	72	35	80	s�	vitD attiva	s�	no		Yes	Yes	Yes	no	No	no	8	90	5	69	2
MANZO	757	57.0889	femmina	21.1111	Non fumatore	licenza media superiore	casalinga	abita con parenti o amici	hd	17	fav	HD trisettimanale	4	1.8	1.4	130	80	84	5	139	4.9	22.1				208	3.5	11.2	5.3	181	103.8	60	86	s�	vitD attiva	no	s�	300	No	No	No	no	No	no	2	100	6	70	8
MANZO	765	52.5833	femmina	22.6003	Fumatore	licenza media superiore	casalinga	abita con parenti o amici	hd	17	fav	HD trisettimanale	4	1.5	2.3	110	60	126	6.9	139	5.2	19.8		10	5	388	3.5	11.4	0.3	185	104	30	259	s�	vitD nativa	s�	s�	8000	No	No	No	no	No	no	2	90	6	87	89
MANZO	766	54.4417	maschio	18.4592	Fumatore	licenza media inferiore	disoccupato	abita con parenti o amici	hd	17	fav	HD trisettimanale	3	1.5	1.7	120	75	116	5.4	140	5	22		9		112	3.5	10.9	0.3	202	132	43	135	s�	vitD attiva	no	s�	12000	No	No	Yes	no	Yes	no	3	100	6	86	88
MANZO	761	73.7111	femmina	25.3906	Fumatore	licenza elementare	pensionato	abita con parenti o amici	hd	17	fav	HD trisettimanale	3	1.3	2.3	120	60	161	8	140	5.4	23.4				374	3.5	11.7	5.9	186	102	62	109	s�	vitD attiva	s�	s�	2000	No	No	Yes	no	No	no	3	70	6	42	1
MANZO	762	56.8417	femmina	21.2585	Non fumatore	licenza media superiore	casalinga	abita con parenti o amici	hd	17	fav	HD trisettimanale	3	1.3	1.4	110	60	147	8.4	139	5.4	24				350	3.9	10.6	0.3	191	109	43	191	s�	vitD attiva	no	s�	12000	No	No	No	no	No	no	2	100	6	57	1
MANZO	758	76.5833	maschio	26.2188	Non fumatore	licenza media superiore	pensionato	abita con parenti o amici	hd	17	protesi	HD trisettimanale	4	2	2.2	130	50	149	6.9	142	4.8	22		10		189	3.9	14	0.3	123	54	46	169	no		s�	no		Yes	Yes	Yes	no	Yes	no	7	100	6	94	99
MONTECCHIO	284	77	maschio	24.2394	Non fumatore	licenza media inferiore	pensionato	abita con parenti o amici	hd	52.0333	fav	HD trisettimanale	3.5	1	1	170	80	160.5	9.5	138	5.2	21.5				129	4.3	12.7	0.2	127			132	s�	vitD nativa	no	s�	4000	Yes	No	No	no	Yes	no	4	97.5	6	71	35
MONTECCHIO	298	63	femmina	25.3906	Non fumatore	licenza media inferiore	casalinga	abita con parenti o amici	hd	19.3667	CVC tunnellizzato	HD trisettimanale	3.5	1.2	1.2	150	80	184.04	9.1	138	6.9	19.8				166	4.4	10.6	0.2	272			427	no	nessuna	s�	s�	2000	Yes	No	Yes	no	No	no	6	100	6	90	98
MONTECCHIO	300	70	maschio	17.0068	Non fumatore	licenza media superiore	pensionato	abita con parenti o amici	hd	94.8667	CVC tunnellizzato	HD trisettimanale	4	1.8	0.6	150	90	64.2	7.1	133	5.8	21.5				147	3.4	12.4	0.4	136			31	no	nessuna	no	no	0	No	No	Yes	no	No	no	5	97.5	6	90	99
MONTECCHIO	294	80	femmina	22.2505	Non fumatore	licenza elementare	casalinga	abita da solo	hd	23.8667	CVC tunnellizzato	HD bisettimanale	4	1.4	1.2	175	80	177.62	10.1	139	3.9	17.8				598	3.5	12.2	0.1	170			112	no	nessuna	no	s�	4000	No	No	No	no	No	no	3	100	6	57	1
MONTECCHIO	283	79	femmina	20.4294	Non fumatore	licenza elementare	pensionato	abita con parenti o amici	hd	14.7	CVC tunnellizzato	HD trisettimanale	3	0.9	0.8	150	70	134.82	4.6	142	5.9	19.2				48	3.1	11.2	1	175			243	s�	vitD nativa	no	s�	18000	No	No	No	no	No	no	3	50	1	7	1
MONTECCHIO	276	60	maschio	41.1523	Fumatore	licenza media inferiore	pensionato	abita con parenti o amici	hdf	55.2333	fav	HD trisettimanale	3.75	0.9	1.2	120	80	209.72	14.5	138	6	18.7				386	4.5	11	0.1	119			376	s�	vitD attiva	s�	s�	6000	Yes	Yes	No	no	Yes	no	5	95	6	79	64
MONTECCHIO	282	60	maschio	30.2528	Non fumatore	licenza media inferiore	pensionato	abita con parenti o amici	hd	284.867	CVC tunnellizzato	HD trisettimanale	4	1.7	1	130	80	139.1	12.4	138	4.9	20				536	4.1	10.4	0.9	120			149	s�	combinazione	s�	s�	18000	Yes	No	Yes	no	Yes	no	5	100	6	77	52
MONTECCHIO	277	72	femmina	20.753	Non fumatore	licenza elementare	pensionato	abita con parenti o amici	hd	1.6	CVC tunnellizzato	HD trisettimanale	3	1.4	1	120	80	150	1.5	139	3.4	24.9				155	3	9	13					s�	combinazione	no	s�	30000	Yes	No	No	no	Yes	s�	5	75	4	56	1
MONTECCHIO	290	53	femmina	26.1583	Non fumatore	licenza media inferiore	pensionato	abita da solo	hd	32.3667	fav	HD trisettimanale	4	1.4	1	120	70	141.24	9.1	141	5.7	21.4				194	3.9	11.3	0.3	128			92	s�	vitD attiva	no	s�	3000	No	No	No	no	No	no	2	100	6	68	1
MONTECCHIO	285	83	maschio	24.3827	Non fumatore	licenza media inferiore	pensionato	abita con parenti o amici	hdf	147.033	CVC tunnellizzato	HD trisettimanale	3	1	0.7	135	80	104.86	9.3	142	4.9	18.3				136	3.4	10.4	0.2	93			89	no	nessuna	no	s�	18000	No	No	Yes	no	No	no	3	82.5	6	56	1
MONTECCHIO	293	31	femmina	25.5859	Non fumatore	licenza media inferiore	casalinga	abita con parenti o amici	hd	33.3667	fav	HD trisettimanale	4	1.4	1	160	90	151.94	7.5	136	5.9	19.4				422	3.8	11.1	0.1	136			98	s�	vitD attiva	no	s�	6000	Yes	No	Yes	no	No	no	5	100	6	77	7
MONTECCHIO	289	80	maschio	31.2406	Non fumatore	licenza elementare	pensionato	abita con parenti o amici	hd	2.23333	fav	HD bisettimanale	4	1.2	1.3	150	90	218.28	7.8	141	4.7	22.6		9		218	4	10	0.8	136			96	s�	combinazione	s�	s�	6000	No	No	No	s�	Yes	no	5	90	6	68	17
MONTECCHIO	288	67	maschio	29.0612	Non fumatore	laurea	pensionato	abita con parenti o amici	hd	54.7667	CVC tunnellizzato	HD trisettimanale	3.75	1	1	110	70	162.64	13.5	144	5.5	18.6				610	3.7	11.6	1.8	180			266	s�	vitD attiva	no	s�	8000	No	No	No	no	No	no	4	100	6	77	64
MONTECCHIO	297	41	femmina	20.3125	Non fumatore	laurea	disoccupato	abita da solo	hd	187.367	fav	HD trisettimanale	4	1.9	1.4	135	80	201.16	11.8	138	5.9	23.6				420	4.1	10.5	0.2	207			118	s�	vitD attiva	no	s�	4000	No	No	No	no	No	no	3	100	6	66	1
MONTECCHIO	296	44	maschio	20.9343	Non fumatore	licenza media inferiore	lavora	abita con parenti o amici	hdf	59.5333	fav	HD trisettimanale	3.5	1.2	1	120	80	158.36	13.7	138	5.6	19.9				171	4.4	12.7	0.1	107			159	no	nessuna	no	s�	6000	No	No	No	no	No	no	2	85	6	62	1
MONTECCHIO	295	74	maschio	22.3828	Fumatore	licenza elementare	pensionato	abita con parenti o amici	hd	64.6333	fav	HD trisettimanale	3	1.5	1	120	80	136.96	10.9	143	6.6	21.2				215	3.8	9.9	0.2	101			61	no	nessuna	no	s�	6000	No	Yes	Yes	no	No	no	4	62.5	6	54	1
MONTECCHIO	281	66	maschio	27.0416	Non fumatore	licenza media inferiore	pensionato	abita con parenti o amici	hd	3.5	fav	HD bisettimanale	3.75	1.3	1.2	140	80	192.6	8	145	4.1	19.8				256	3.8	12.4	2.6	114			157	s�	vitD attiva	s�	no	0	Yes	No	No	no	Yes	no	5	100	6	79	64
MONTECCHIO	287	36	maschio	30.7564	Non fumatore	licenza media inferiore	lavora	abita da solo	hd	1.53333	fav	HD bisettimanale	4	1.4	1.3	160	105	196.88	5.6	143	4.1	20.4			5	253	3.9	13.8	0.6	177			71	s�	combinazione	no	no	0	No	No	No	no	No	no	2	97.5	6	93	74
MONTECCHIO	299	67	maschio	25.3934	Non fumatore	licenza media inferiore	lavora	abita con parenti o amici	hdf	169.633	fav	HD trisettimanale	3.75	1.3	1.2	120	80	186.18	13.7	140	5.7	21.8				340	3.9	13.9	0.6	144			162	no	nessuna	s�	no	0	No	No	Yes	no	Yes	no	4	97.5	6	61	1
MONTECCHIO	279	75	maschio	26.5731	Non fumatore	licenza elementare	pensionato	abita con parenti o amici	hd	75.0667	fav	HD trisettimanale	3	0.6	0.8	110	70	179.76	9.2	140	5.2	20				282	3.6	10.8	0.8	136			75	s�	vitD attiva	no	s�	6000	No	No	No	no	No	no	2	82.5	6	57	1
MONTECCHIO	291	68	maschio	17.6177	Non fumatore	licenza media inferiore	pensionato	abita con parenti o amici	hd	283.7	fav	HD trisettimanale	3.5	1.1	0.7	100	60	108.498	8.5	139	5.8	19.7				1090	3.4	14.3	7	110			67	s�	vitD attiva	s�	no	0	No	No	Yes	no	No	no	3	100	6	61	1
MONTECCHIO	286	77	femmina	23.9	Non fumatore	licenza elementare	pensionato	abita con parenti o amici	hfr	136.133	fav	HD trisettimanale	3	1.3	1.1	160	90	169.06	9.1	140	6.1	20.3				834	3.8	11.4	0.3	185			116	no	nessuna	no	s�	8000	No	No	No	no	No	no	2	85	6	46	1
MONTECCHIO	292	58	femmina	27.9155	Non fumatore	licenza media inferiore	pensionato	abita con parenti o amici	hdf	36.8333	fav	HD trisettimanale	4	1.3	1.2	105	70	181.9	11.4	143	6.2	19.4		9		148	4.1	10.5	0.5	141			247	s�	vitD attiva	s�	s�	8000	Yes	No	No	no	No	no	2	82.5	6	60	1
MSA	169	73.6056	maschio	20.7008	Non fumatore	licenza elementare	pensionato	abita con parenti o amici	hdf	136.933	fav	HD trisettimanale	4	1.5	1	135	70	185	8.2	138	6.1	16.7				244	4	12	0.3	162	94.6	46	107	s�	vitD attiva	no	s�	4000	No	No	No	no	Yes	no	4	50	6	44	1
MSA	166	82.4222	femmina	24.677	Non fumatore	licenza media superiore	pensionato	abita con parenti o amici	hd	18.2667	fav	HD trisettimanale	4	1	0.8	165	85	198	7.6	137	4.9	14.1				380	4.1	11	1	137	74	28	175	s�	vitD attiva	no	s�	6000	No	No	No	no	No	no	3	50	1	87	98
MSA	167	81.4194	maschio	27.6685	Non fumatore	licenza elementare	pensionato	abita con parenti o amici	hd	0.666667	CVC temporaneo	HD trisettimanale	3	1.2	1.1	185	90	141	8.3	139	4.4	25.1				163	2.3	9.9	0.3	159			219	s�	vitD attiva	no	s�	40	Yes	No	No	s�	Yes	s�	6	60	1	74	56
MSA	174	89.9833	femmina	17.7778	Non fumatore	licenza elementare	pensionato	abita con parenti o amici	hd	19.6	CVC tunnellizzato	HD trisettimanale	3	1.5	1.1	120	65	143	4.8	139	5.5	21.2				322	3.4	11.1	0.3	134	70.6	36	137	s�	vitD attiva	no	s�	3000	No	Yes	No	no	No	no	3	40	2	62
MSA	170	60.5167	maschio	22.1605	Non fumatore	licenza media inferiore	lavora	abita con parenti o amici	hd	234.267	CVC temporaneo	HD trisettimanale	4	1.1	0.5	140	70	87	8.9	124	3.7					453	4	8		204			148	s�	vitD attiva	no	s�	12000	No	No	No	no	No	no	3	80	6	59	1
MSA	165	73.7833	maschio	18.3943	Non fumatore	licenza media superiore	pensionato	abita con parenti o amici	hd	12.5333	fav	HD trisettimanale	4	1.3	0.8	140	60	164	6.8	137	5.2	19				285	3.9	11.1	0.3	121	35.6	55	152	s�	vitD attiva	s�	s�	2000	Yes	No	No	no	Yes	no	5	100	6	39	1
MSA	168	61.5944	maschio	21.875	Non fumatore	licenza media inferiore	pensionato	abita con parenti o amici	hd	115.1	fav	HD trisettimanale	4	1.4	0.8	110	60	155	9.4	136	5.9	17.6				516	4.3	11.1	0.3	102	34.8	58	46	s�	vitD attiva	no	s�	30000	No	No	No	no	No	no	5	60	6	53	1
PISA	126	63	maschio	29.649			lavora	abita con parenti o amici	hdf	20	protesi	HD trisettimanale	4			160	70	104	7.9	137	5.3	19.7				38	4.1	11.2		221	174	34	200	no	nessuna	no	s�	12000	No	Yes	Yes	no	Yes	no	7	100	6	81	73
PISA	142	67	femmina	20.9689	Non fumatore	laurea	pensionato		hd	395	fav	HD trisettimanale	3	1.6	1	125	60	156	7	141	5.5	23.5				19	3.6	10.8		164	91	33	327	no	nessuna	no	s�	16000	No	No	No	no	No	no	2	95	6	81	87
PISA	112	81	maschio	22.3214	Non fumatore	licenza elementare	pensionato	abita con parenti o amici	hd	51	fav	HD trisettimanale	4	1.7	1	80	60	136	8.3	136	4.6	20.1				664	2.3	10.3	0.6	116	69	33	103	no	nessuna	no	s�	12000	No	Yes	Yes	no	No	no	4	90	6	59	1
PISA	151	63	femmina	16.8991			pensionato	abita con parenti o amici	hd	259	fav	HD trisettimanale	3.5	1.8	1.1	140	60	145	10.3	140	6.9	18.4				179	4.1	12.2	0.3	122	62	50	92	s�	vitD nativa	no	s�	9000	No	No	Yes	no	No	no	3	70	6	64	5
PISA	124	61	femmina	20.1956	Non fumatore	licenza media inferiore	lavora	abita con parenti o amici	hd	36	fav	HD trisettimanale	4	1.7	0.9	130	70	126	9.3	13.6	5.3	18.9				345	3.7	9.1	1.3	112	49	38	108	no	nessuna	no	s�	30000	No	No	No	no	No	no	2	100	6	82	84
PISA	129	79	femmina				pensionato	abita con parenti o amici	hd	81	fav	HD trisettimanale	4	1.5	1	110	60	140	7.9	139	5.6	21.5			5	472	3.9	9	2.3	199	123	41	291	no	nessuna	no	s�	16000	No	No	Yes	no	Yes	no	5	72	2	15	1
PISA	109	66	maschio	26.1224		licenza media superiore	pensionato	abita con parenti o amici	hdf	32	fav	HD trisettimanale	4	1.7	1.1	140	60	160	7.3	139	5.2	21				112	3.7	10.3	1.5	153	87	59	96	no	nessuna	s�	s�	6000	Yes	No	Yes	s�	Yes	no	7	82	5	82	91
PISA	135	83	maschio	18.9502			pensionato	abita con parenti o amici	hd	25	CVC tunnellizzato	HD trisettimanale	4			175	60			139	4.9					319	3.9	10.2	1	102	42	45	51	no	nessuna	s�	s�	12000	Yes	No	Yes	no	Yes	no	6	80	6	68	17
PISA	128	74	maschio	30.5414			pensionato	abita con parenti o amici	hd	16	fav	HD trisettimanale	4	1.3	1.2	110	50	182	11.2	137	6.3	18.2				267	4.2	9.5	0.5	166	98	50	103	s�	vitD nativa	no	s�	24000	No	No	Yes	no	Yes	no	5	65	5	28	1
PISA	157	82	femmina				pensionato		hd	51	fav	HD trisettimanale	3.5	1.4	0.9	115	60	128	7	136	5.4	20.9			2	180	3.8	9.9		162	86	60	120	no	nessuna	no	s�	18000	No	Yes	Yes	no	No	no	5	78	5	29	1
PISA	137	74	maschio	26.5625	Non fumatore	licenza media superiore	pensionato	abita con parenti o amici	hdf	181	fav	HD trisettimanale	4	2.3	1	130	50	120	9.5	137	5.7	19.7				584	4.2	10.7	0.3	178	122	35	168	no	nessuna	s�	s�	4000	No	No	Yes	no	Yes	s�	4	87	6	16	1
PISA	140	69	maschio	20.2469		laurea	pensionato	abita con parenti o amici	hd	5	fav	HD bisettimanale	4	1.7	0.9	155	70	117	8.3	139	5.5	22.6		7		432	4.2	10						no	nessuna	s�	s�	6000	No	No	No	no	No	no	2	100	6	82	91
PISA	120	60	femmina	24.1617			altro o nulla		hd	260	CVC tunnellizzato	HD trisettimanale	4	1.8	0.6	120	60	73	7.6	133	4.9	19.2		9		417	3.4	8.5	0.4	129	62	45	160	no	nessuna	no	s�	24000	No	No	Yes	no	No	no	3	90	6	50	1
PISA	110	69	femmina	33.9556	Non fumatore	licenza elementare	pensionato	abita con parenti o amici	hd	33	fav	HD trisettimanale	4	1.9	1.3	100	55	201	8.4	137	5.5	17.8				349	3.6	9.9	0.2	148	83	55	75	no	nessuna	no	s�	30000	No	Yes	No	no	No	no	4	82	6	49	1
PISA	133	67	femmina	18.9386	Non fumatore		pensionato	abita con parenti o amici	hd	237	fav	HD trisettimanale	3.5	1.8	1	165	70	141	8.4	141	5.8	26.2		9		507	3.6	9.6	1	138	53	71	60	s�	vitD nativa	no	s�	12000	No	No	No	no	No	no	2	87	6	63	4
PISA	107	81	maschio	25.2264		licenza elementare	pensionato	abita con parenti o amici	hd	137	protesi	HD bisettimanale	4	1.2	0.7	110	50	108	10.5	141	5	21.6		9	5	467	4	11.3	1.7	132	68	41	111	s�	vitD nativa	no	no		No	No	No	no	No	s�	3	90	6	81	93
PISA	156	51	maschio	18.0969			lavora		hdf	22	fav	HD trisettimanale	3.5	1.5	1.1	137	75	158	10.3	134	6.2	18.7				50	4.2	12.3		118	46	67	47	no	nessuna	no	s�	4000	No	No	No	no	No	no	3	100	6	79	34
PISA	119	56	maschio	27.29		licenza media superiore	lavora	abita con parenti o amici	hd	181	protesi	HD trisettimanale	4	1.3	1	150	80	160	12.5	138	5.5	17.8					4.1	12.3		105	54	31	125	no	nessuna	s�	no		No	No	Yes	s�	Yes	s�	4	100	6	81	54
PISA	118	68	femmina	21.0937	Non fumatore		pensionato	abita con parenti o amici	hd	78	fav	HD trisettimanale	4	1.6	1	130	60	141	7.5	138	4.4	22.3			6	1210	3.7	9.3	0.3	176	73	70	127	no	nessuna	no	s�	18000	Yes	No	Yes	no	No	no	5	70	5	42	1
PISA	144	72	maschio	30.5062			pensionato	abita da solo	hd	35	fav	HD trisettimanale	4	1	0.9	170	80	157	12.5	138	6	15.3		9		107	3.7	10.9	0.5	131	82	41	151	no	nessuna	s�	s�	6000	No	No	Yes	no	No	s�	4	77	6	60	1
PISA	121	73	femmina	27.8044			pensionato	abita con parenti o amici	hd	26	protesi	HD trisettimanale	4	1.5	0.9	150	60	131	8	15	5.8	22.7			2	100	4.1	11.3	0.2	241	160	46	120	no	nessuna	s�	s�	12000	Yes	Yes	Yes	no	No	no	5	70	6	45	1
PISA	131	52	maschio	24.5674			altro o nulla	abita con parenti o amici	hdf	6	fav	HD trisettimanale	4	1.3	0.9	140	85	140	13.9	137	4.7	19.5				252	4	12	0.8	162	109	44	190	s�	vitD attiva	no	s�	12000	No	No	No	no	No	no	2	95	6	78	29
PISA	160	72	femmina	19.2716	Non fumatore		pensionato	abita con parenti o amici	hd	286	fav	HD trisettimanale	4	1.6	1.2	135	80	167	8.2	137	5	17.4					4	10.5	0.1	134	70	45	76	no	nessuna	no	s�	9000	No	No	Yes	no	No	no	4	60	4	15	1
PISA	105	76	femmina	23.0332			pensionato	abita con parenti o amici	hd	9	CVC tunnellizzato	HD trisettimanale	4	1.6	0.9	150	70	127	5.8	139	4.2	20.9				82	4.2	11.8	0.5	149	80	62	87	no	nessuna	no	s�	4000	No	No	Yes	no	No	no	4	92	6	82	91
PISA	108	42	femmina	16.5289			lavora	abita con parenti o amici	hd	273	protesi	HD trisettimanale	3.5	1.5	1.3	70	40	187	12.8	137	4.8	16.9				94	4	10.7	0.1	173	119	54	80	no	nessuna	no	s�	6000	No	No	Yes	no	No	no	4	100	6	84	68
PISA	159	63	maschio	25.1851	Non fumatore	laurea	lavora	abita con parenti o amici	hdf	489	fav	HD trisettimanale	4	2	0.9	130	65	121	8.2	137	5.5	21.8					3.7	11.3		160	84	63	87	no	nessuna	no	s�	4000	No	No	Yes	no	No	no	3	90	6	82	78
PISA	152	79	maschio	24.5551			pensionato	abita con parenti o amici	hd	173	fav	HD trisettimanale	3.75	1.3	1	130	60	149	9.9	143	6.3	21					4.1	10.2	0.5	187	133	30	211	no	nessuna	no	s�	24000	No	No	Yes	no	No	s�	4	97	6	40	1
PISA	127	72	maschio	24.022			pensionato	abita in struttura	hd	10	CVC tunnellizzato	HD trisettimanale	4	1.3	0.8	150	70	107	6.5	130	4.7	22.7				136	3.5	11		128	85	24	101	no	nessuna	s�	s�	12000	Yes	Yes	Yes	s�	No	s�	8	70	6	45	1
PISA	147	69	maschio	31.9347			pensionato	abita da solo	hd	33	protesi	HD trisettimanale	4	0.7	0.6	180	80	115	10.5	139	4.9	23.8		9		145	3.8	9.3		126	78	25	117	no	nessuna	no	s�	12000	Yes	Yes	Yes	no	No	s�	8	82	5	60	1
PISA	136	42	maschio	25.9557	Non fumatore	licenza media inferiore	lavora	abita con parenti o amici	hd	8	fav	HD trisettimanale	4	1.2	0.9	120	70	143	13.3	139	5.2	21.2				324	4.3	9	0.3	113	74	34	67	no	nessuna	no	s�	18000	No	No	No	no	No	no	2	97	6	76	13
PISA	148	85	maschio	21.3495			pensionato	abita da solo	hd	120	fav	HD trisettimanale	4	1.7	1.1	115	50	147	9.9	137	6.1	23.3				123	4	11.6	0.3	234	151	83	66	no	nessuna	no	s�	4000	No	No	Yes	no	No	no	3	85	6	41	1
PISA	130	67	maschio	27.8867			altro o nulla		hd	51	fav	HD bisettimanale	4	1.7	1	160	75	136	10	137	5.5	20.7				122	4.2	10.5	0.4	147	92	24	223	s�	vitD attiva	no	s�	20000	No	No	Yes	no	No	no	4	97	6	77	64
PISA	122	50	femmina	21.6418	Fumatore		lavora		hd	225	fav	HD trisettimanale	3.5	1.4	1.3	100	60	200	13.2	136	5.3	15.3				143	3.8	11.5		159	105	33	179	no	nessuna	no	s�	6000	No	No	Yes	no	No	no	4	100	6	81	63
PISA	114	69	maschio	31.245			pensionato	abita con parenti o amici	hdf	281	fav	HD trisettimanale	4	1.9	0.8	105	45	104	9.6	138	5.8	23		10		109	4	10.5		174	120	45	100	no	nessuna	s�	s�	2000	No	No	Yes	no	No	no	4	90	6	79	76
PISA	106	53	maschio	25.1429	Fumatore		lavora	abita con parenti o amici	hd	103	fav	HD trisettimanale	3.75	1.7	1.2	175	70	175	9.7	139	5.1	19.1			6	733	4	10.2		149	74	36	289	no	nessuna	no	s�	12000	No	No	No	no	No	no	5	92	6	60	1
PISA	123	41	femmina	17.5052		licenza media superiore	lavora		hdf	163	fav	HD trisettimanale	3			130	80	198	11.2	137	4.4	18.5				19	4.1	10.9		234	161	68	110	no	nessuna	no	s�	6000	No	No	No	no	No	no	4	100	6	94
PISA	116	41	femmina	26.6476	Fumatore	licenza media superiore	lavora	abita da solo	hd	3	CVC tunnellizzato	HD trisettimanale	3.5	1.2	0.6	110	70	80	7.9	139	4.4	19.8				59	1.6	8.8						no	nessuna	no	s�	18000	No	No	No	no	No	no	2	100	6	68	2
PISA	134	59	maschio	23.6111	Non fumatore	licenza media inferiore	lavora	abita con parenti o amici	hd	265	fav	HD trisettimanale	4	1.4	0.8	145	90	110	8.6	136	4.7	17.5			4		4.1	11.5		119	67	29	192	s�	vitD attiva	no	s�	24000	No	No	No	no	Yes	no	4	100	6	64	1
PISA	132	71	maschio	21.6671			pensionato	abita con parenti o amici	hdf	97	fav	HD trisettimanale	3.5	1.5	0.8	90	50	103	11.3	139	5.8	20.4				221	3.7	10.7	0.3	148	97	39	84	no	nessuna	no	s�	6000	No	No	Yes	no	No	no	4	85	5	82	95
PISA	115	63	maschio	29.668			altro o nulla		hdf	72	fav	HD trisettimanale	4	1.7	1.1	150	80	129	13.9	139	5.4	14.7		8		224	4.1	12.5	2	242	170	43	169	no	nessuna	no	no		No	No	Yes	no	No	no	4	100	6	58	1
PISA	111	49	femmina	22.1234		licenza media superiore	lavora	abita da solo	hdf	37	fav	HD trisettimanale	3			130	80	149	8.9	135	6.2	21.4				104	4	10.9	0.4	122	75	38	107	no	nessuna	no	s�	9000	No	No	No	no	No	no	2	100	6	94	99
PISA	139	80	maschio	26.2649			pensionato		hd	19	fav	HD trisettimanale	3.5	1.1	1.1	140	70	172	10.2	141	6.4	20				277	4.1	11.6	0.1	152	80	56	190	s�	vitD attiva	s�	s�	6000	No	No	Yes	no	No	no	3	92	6	79	86
PISA	161	71	maschio	22.7488			altro o nulla		hd	114	CVC tunnellizzato	HD trisettimanale	4	1.2	1.2	135	65	186	9	138	5.8	18.7				347	4	10.2		119	65	25	147	no	nessuna	no	s�	8000	No	No	Yes	s�	No	no	4	98	6	38	1
PISA	150	78	maschio	24.3025			pensionato	abita con parenti o amici	hdf	45	fav	HD trisettimanale	4	1.7	0.7	160	60	84	8.3	140	4.8	20.6				264	3.2	11.1	0.4	119	71	36	84	no	nessuna	no	s�	6000	No	No	Yes	no	No	no	5	92	6	57	1
PISA	154	49	maschio	23.1062	Non fumatore		lavora	abita con parenti o amici	hd	89	fav	HD trisettimanale	4	1.2	1.2	130	80	194	13.7	137	5.5	17.7					3.8	10.1	0.4	125	86	35	71	no	nessuna	no	s�	8000	No	No	Yes	no	No	no	3	100	6	94
PISA	117	73	maschio	20.5326	Non fumatore		pensionato		hd	70	fav	HD trisettimanale	4	0.9	1	130	60	170	8.2	138	5.5	18				80	3.6	10.7	0.7	153	95	26	217	no	nessuna	no	s�	20000	No	Yes	Yes	no	No	no	5	92	6	56	1
PISA	149	35	femmina	35.8116	Fumatore		lavora	abita con parenti o amici	hd	11	protesi	HD trisettimanale	4	1.3	0.9	130	70	132	9.4	140	4.3	20		9		367	4	12.2	0.3	140	89	38	71	no	nessuna	no	s�	8000	No	No	No	no	No	no	2	100	6	85	50
PISA	158	55	femmina	24.8	Non fumatore		pensionato		hd	392	protesi	HD trisettimanale	3	1.3	0.8	130	65	122	7.4	135	5.3	22.1				192	3.6	9.3	4.3	140	79	23	171	no	nessuna	no	s�	6000	No	No	Yes	no	No	s�	4	70	5	42	1
PISA	146	79	femmina	25.7117			pensionato		hd	30	fav	HD trisettimanale	4	1.9	0.9	115	60	124	8.7	135	5.3	22.4				198	3.9	11.7	0.2	201	115	74	125	s�	vitD nativa	s�	s�	6000	Yes	No	Yes	s�	Yes	no	5	75	4	27	1
PISA	153	29	femmina	25.7031	Fumatore		disoccupato	abita con parenti o amici	hd	42	protesi	HD trisettimanale	4	1.5	1.4	130	60	207	9.4	136	4.8	17.7		9		457	4.5	10.8	0.5	212	113	66	180	no	nessuna	no	s�	12000	No	No	No	no	No	no	3	97	5	57	1
PISTOIA	539	30	maschio	33.126	Non fumatore	licenza media superiore	disoccupato	abita con parenti o amici	hdf	5	CVC tunnellizzato	HD trisettimanale	4	1.1	1.1	130	80	185	19	136	5.4	20				291	3.5	12.3	0.5	156	89	38	114	no	nessuna	no	no	0	No	No	No	no	No	no	2	100	6	82	17
PISTOIA	547	71	maschio	27.4406	Fumatore	licenza media superiore	lavora	abita con parenti o amici	hdf	130	fav	HD trisettimanale	4	1.3	1.1	160	80	160	13	140	5.8	21				186	3.7	11.5	0.5	173	32	110	213	s�	vitD attiva	no	s�	8000	No	No	No	no	No	no	2		6	74	56
PISTOIA	568	69	femmina	26.6436	Non fumatore	licenza media superiore	pensionato	abita con parenti o amici	hdf	17	fav	HD trisettimanale	3.5	1.2	0.9	130	70	131	5.9	132	4.2	22		9		182	3.6	11.5	0.8	143	98	46	96	no	nessuna	no	s�	16000	Yes	No	No	no	No	no		70	6	50	1
PISTOIA	556	53	maschio	43.7703	Non fumatore	licenza media inferiore	disoccupato	abita con parenti o amici	hdf	48	fav	HD a gg alterni	4	1.4	0.8	150	90	117	11.7	140	5.5	19				169	4	11.3	2.3	101	64	35	98	no	nessuna	no	s�	4000	Yes	No	No	no	No	no		70	6	82	58
PISTOIA	524	80	femmina	19.4797	Fumatore	licenza elementare	pensionato	abita con parenti o amici	hd	90	fav	HD trisettimanale	3.5	1	0.9	140	60	148	9.2	137	5.6	18				178	3	13	0.5	216	115	43	159	no	nessuna	no	s�	6000	No	No	No	no	No	no	3	40	5	27	1
PISTOIA	557	42	maschio	28.7317	Non fumatore	licenza media inferiore	pensionato	abita con parenti o amici	hdf	72	protesi	HD trisettimanale	4	1.2	1.5	100	60	258	18	143	5.4	21				175	3.6	11.6	0.8	267	36	185	454	no	nessuna	s�	s�	16000	No	No	No	no	No	no		70	6	79	25
PISTOIA	525	63	maschio	26.4236	Non fumatore	licenza media superiore	pensionato	abita con parenti o amici	hd	34	fav	HD trisettimanale	4	1.1	1.1	130	80	188	17	138	5.5	21				149	4.1	12	0.5	139	72	33	149	no	nessuna	no	s�	6000	No	No	No	no	No	no				73	33
PISTOIA	541	72	femmina	23.2335	Non fumatore	licenza elementare	pensionato	abita con parenti o amici	hd	72	CVC tunnellizzato	HD bisettimanale	4	1.2	0.9	90	60	132	6.5	135	4.1	20				481	3.1	10.2	0.5	98	51	39	203	s�	vitD attiva	no	s�	16000	Yes	No	No	no	No	no		70	4	57	1
PISTOIA	551	49	maschio	37.8583	Non fumatore	licenza media inferiore	disoccupato	abita con parenti o amici	hdf	72	fav	HD trisettimanale	4	1	1.2	150	90	216	15.4	136	5.5	20		9		468	3.9	9.6	0.5	181	40	110	289	s�	vitD attiva	no	s�	16000	No	No	No	no	No	no			6	78	18
PISTOIA	521	75	maschio	24.7721	Non fumatore	licenza elementare	pensionato	abita con parenti o amici	hd	48	protesi	HD trisettimanale	4	1	1	160	60	171	10.4	138	5.5	20				232	3.5	13.7	0.5	153	80	63	144	no	nessuna	no	no	0	Yes	No	Yes	no	No	s�			5	67	13
PISTOIA	542	62	femmina	16.6468	Non fumatore	licenza media superiore	lavora	abita da solo	hd	36	CVC tunnellizzato	HD trisettimanale	3.5	1.5	1.4	100	60	219	10.7	133	4.3	18				500	3.8	11.9	0.5	154	95	47	137	no	nessuna	no	s�	4000	No	No	No	no	No	no		100	6	82	84
PISTOIA	528	78	femmina	24.2222	Non fumatore	licenza media inferiore	casalinga	abita con parenti o amici	hd	120	fav	HD trisettimanale	3.3	0	0.2	95	55	101	6.6	138	5.6	20					3.6	11.9	0.5	121	54	49	88	no	nessuna	s�	s�	8000	Yes	No	No	no	No	no	2	80	6	49	1
PISTOIA	565	65	maschio	25.3515	Non fumatore	licenza media superiore	pensionato	abita con parenti o amici	hd	24	CVC tunnellizzato	HD bisettimanale	3.5	1.2	0.9	140	70	144	10.2	138	4.4	24	2			860	4.2	11.3	0.5	149	95	56	70	s�	vitD nativa	no	s�	6000	No	No	No	no	No	no		70	6	82	91
PISTOIA	517	81	maschio	22.1003	Non fumatore	nessuna	pensionato	abita con parenti o amici	hd	72	fav	HD trisettimanale	4	1.2	0.7	100	60	91	6.1	135	5.7	21				418	3.9	11.8	0.5	179	100	51	104	s�	vitD nativa	no	s�	6000	No	No	No	no	No	no	6	80	6	64	5
PISTOIA	522	75	femmina	25.8065	Non fumatore	licenza elementare	pensionato	abita con parenti o amici	hd	10	CVC tunnellizzato	HD trisettimanale	3.5	1	0.8	150	70	138	8.8	136	4.8	20		10		108	3.3	11.5	2.4	261	162	46	224	no	nessuna	s�	s�	9000	No	No	No	no	No	no			5	49	1
PISTOIA	552	51	maschio	31.6044	Non fumatore	licenza media superiore	lavora	abita con parenti o amici	hdf	104	fav	HD a gg alterni	4	1.3	1	140	85	146	11.3	138	5	19	2	8		251	3.8	11.7	0.7	175	124	29	209	no	nessuna	no	s�	4000	Yes	No	No	no	No	no	5		6	57	1
PISTOIA	545	85	maschio	23.5102	Non fumatore	licenza media superiore	pensionato	abita con parenti o amici	hd	15	CVC tunnellizzato	HD trisettimanale	4	1.5	1.5	110	50	228	8.1	134	4.1	16				281	3.4	10.4	0.5	165	112	46	88	no	nessuna	no	s�	14000	No	No	No	no	No	no		70	6	64	5
PISTOIA	534	42	femmina	23.5556	Non fumatore	licenza media superiore	pensionato	abita con parenti o amici	hd	24	fav	HD trisettimanale	4	1.1	0.9	140	80	152	9.8	135	6.8	20				935	3.8	13.7	2.4	149	92	31	128	no	nessuna	no	s�	8000	No	Yes	No	no	No	no	2	40	1	42	1
PISTOIA	553	63	femmina	24.4561	Non fumatore	licenza media inferiore	casalinga	abita con parenti o amici	hd	164	protesi	HD trisettimanale	4	1.2	0.9	120	75	141	10.7	139	4.8	21		8		512	3.2	10.5	2.5	185	98	52	121	s�	vitD attiva	no	s�	24000	No	No	No	no	No	no		70	6	81	81
PISTOIA	561	58	femmina	18.9555	Non fumatore	licenza media inferiore	pensionato	abita con parenti o amici	hd	36	CVC tunnellizzato	HD trisettimanale	3.5	1.2	0.8	135	75	110	9.3	137	4.1	22		9		310	3.5	11	0.8	118	60	56	148	s�	vitD nativa	no	s�	4000	No	No	No	no	No	no		70	6	71	10
PISTOIA	546	74	maschio	25	Non fumatore	licenza elementare	pensionato	abita con parenti o amici	hdf	72	protesi	HD trisettimanale	4	1.2	1.2	120	60	185	9.2	136	5.8	20				298	3.5	11.5	0.5	150	100	38	213	no	nessuna	no	s�	12000	No	No	No	no	No	no		70	6	78	82
PISTOIA	563	52	maschio	28.2182	Non fumatore	licenza media inferiore	lavora	abita con parenti o amici	hdf	28	fav	HD trisettimanale	4	1	1.2	130	80	204	17	136	5	20				104	3.8	12	0.5	168	98	45	224	no	nessuna	no	no	0	No	No	No	no	No	no		70	6	70	3
PISTOIA	558	53	maschio	27.7743	Non fumatore	licenza media superiore	lavora	abita con parenti o amici	hdf	48	protesi	HD trisettimanale	4	1	1	105	60	174	11.4	136	5.3	19				264	3.8	11.6	0.5	182	110	34	125	s�	vitD nativa	s�	s�	10000	No	No	No	no	No	no		70	6	79	34
PISTOIA	538	78	femmina	22.7732	Non fumatore	licenza elementare	pensionato	abita con parenti o amici	hd	81	fav	HD trisettimanale	3.3	0.1	0.3	150	65	192	8.9	136	5.9	19					3.6	0.5	1	249	178	43	141	no	nessuna	no	s�	16000	No	No	No	no	No	no	2	70	4	49	1
PISTOIA	537	57	femmina	26.4855	Non fumatore	licenza elementare	casalinga	abita con parenti o amici	hd	13	fav	HD trisettimanale	3	0	0.2	120	70	159	6.8	137	4.1	20				106	0.2	13.9	0.1	168	125	19	722	no	nessuna	no	s�	6000	Yes	No	No	no	No	no			6	64	1
PISTOIA	564	75	maschio	26.5731	Non fumatore	licenza media inferiore	pensionato	abita con parenti o amici	hd	168	protesi	HD trisettimanale	4	1.1	0.8	140	80	125	8.6	138	5.4	20				109	3.8	11.3	1.7	128	88	28	62	no	nessuna	no	s�	30000	No	No	Yes	no	No	s�		70	6	64	5
REGGIO EMILIA	491	54.4333	maschio	32.2831	Non fumatore	licenza media superiore	pensionato	abita con parenti o amici	hd	99.3333	CVC tunnellizzato	HD trisettimanale	4	1	1.2	125	78	207.58	12.6	142	5.2	16				1550	3.9	12.5	1.8	109			173	s�	combinazione	no	s�	15000	No	No	Yes	no	No	no	3	95	6	60	1
REGGIO EMILIA	488	68.4556	maschio	35.1111	Non fumatore	licenza media inferiore	pensionato	abita con parenti o amici	hd	11.3667	fav	HD trisettimanale	3.5	1.3	1.1	150	68	163.282	8	144	5.1	22.9				70	4.2	10.8	0.9	145			159	s�	vitD attiva	s�	s�	4000	No	Yes	Yes	no	Yes	no	4	97.5	6	77	64
REGGIO EMILIA	515	54.0417	maschio	28.2407	Non fumatore	licenza media inferiore	pensionato	abita con parenti o amici	hdf	128.767	fav	HD trisettimanale	3.75	1.4	0.9	141	76	123.906	9.8	139	5.6	18.1				164	3.8	10.2	1.7	201			168	s�	combinazione	no	s�	2000	No	No	No	no	No	no	2	100	6	69	15
REGGIO EMILIA	505	50	femmina	19.3333	Non fumatore	licenza media inferiore	pensionato	abita con parenti o amici	hd	420.1	fav	HD trisettimanale	3.5	1.5	1.2	143	50	170.986	8.5	146	5.9	16			4	70	3.9	11.6	0.1	149			150	no	nessuna	s�	s�	4000	No	No	No	s�	Yes	no	7	75	6	56	1
REGGIO EMILIA	490	74.9417	maschio	26.0933	Non fumatore	licenza media superiore	pensionato	abita con parenti o amici	hd	6.93333	CVC tunnellizzato	HD trisettimanale	3.5	1.1	0.8	81	57	128.186	10.9	140	5.5	15.7			8	61	3.8	11.3	1.3	129			108	s�	vitD nativa	no	s�	18000	No	No	No	no	Yes	no	5	95	6	77	76
REGGIO EMILIA	496	41.4444	femmina	26.1286	Non fumatore	laurea	lavora	abita con parenti o amici	hdf	46.3	fav	HD trisettimanale	3.5	1.2	0.9	125	89	143.38	11.9	142	4.9	19				430	4	11.9	0.5	151			167	s�	combinazione	s�	s�	4000	No	No	No	s�	No	no	3	100	6	77	26
REGGIO EMILIA	503	52.5806	maschio	23.5294	Non fumatore	licenza media inferiore	pensionato	abita con parenti o amici	hdf	108.7	fav	HD bisettimanale	3.5	1	0.6	138	76	88.168	8.2	142	4.6	20.7				958	3.7	12.9	0.1	190			158	s�	vitD nativa	s�	s�	4000	No	No	No	no	Yes	no	4	100	6	77	23
REGGIO EMILIA	473	58.9361	femmina	25.3155	Non fumatore	licenza elementare	pensionato	abita con parenti o amici	hdf	65.9667	fav	HD trisettimanale	4	1.6	1.5	133	76	176	8.3	140	5.6	16.3				63	3.9	10.5	0.2	164			203	no	nessuna	no	s�	4000	No	No	No	no	No	no	3	70	6	37	1
REGGIO EMILIA	499	55.9528	femmina	18.3655	Non fumatore	laurea	lavora	abita con parenti o amici	hdf	23.6	fav	HD trisettimanale	4	1.6	0.8	168	86	104.86	7.7	144	5.3	23.3				185	4.2	12.9	0	184			123	s�	vitD nativa	no	no	0	No	No	No	no	No	no	2	100	6	91	99
REGGIO EMILIA	501	83.2139	femmina	18.662	Non fumatore	licenza elementare	pensionato	abita con parenti o amici	hd	30.5667	CVC tunnellizzato	HD trisettimanale	3.75	1.2	0.9	154	65	136.96	7.3	145	4.9	19.8				17	2.3	12.4	0.1	77			38	s�	vitD attiva	s�	s�	9000	No	No	No	no	No	no	2	95	6	61	3
REGGIO EMILIA	489	50.9639	femmina	28.0402	Non fumatore	licenza media inferiore	pensionato	abita con parenti o amici	hfr	42.4333	fav	HD trisettimanale	4	1.3	0.8	130	80	110.852	11.6	143	6.3	18.4				192	3.3	12.7	0.1	91			96	no	nessuna	no	s�	12000	No	No	No	no	Yes	no	6	87.5	6	90	96
REGGIO EMILIA	478	56.5417	maschio	25.7117	Non fumatore	licenza media inferiore	pensionato	abita con parenti o amici	hdf	291.9	fav	HD trisettimanale	4	1.4	0.8	112	62	119.412	9.8	140.8	5.5	23.3				160	3.9	13	0.7	171			220	s�	vitD attiva	s�	no	0	No	No	Yes	no	Yes	no	4		6	69	3
REGGIO EMILIA	492	51.3639	femmina	20.202	Fumatore	licenza media superiore	disoccupato	abita con parenti o amici	hdf	149.133	fav	HD trisettimanale	3.5			130	85	95.23	8.6	142	5.7	10			4	172	4	12	0.6	184			113	no	nessuna	no	s�	12000	No	No	Yes	s�	No	no	6	100	6	59	1
REGGIO EMILIA	510	79.1472	femmina		Non fumatore	licenza elementare	pensionato	abita da solo	hd	24.3333	CVC tunnellizzato	HD trisettimanale	4	1.4	1.1	138	65	157.932	9.7	144	5.4	21.8				453	3.6	12	0.1	117			169	s�	vitD nativa	s�	s�	8000	No	No	No	no	No	no	2	95	6	63	5
REGGIO EMILIA	500	29.0472	maschio	19.3213	Fumatore	licenza media superiore	lavora	abita da solo	hdf	116.9	fav	HD trisettimanale	4	1.3	1	169	114	151.298	13.8	140.4	6.2	18.8				397	4.2	9.8	0.1	126			47	s�	vitD nativa	no	s�	6000	No	No	No	no	No	no	2	100	6	93	58
REGGIO EMILIA	480	67.4611	maschio	23.0954	Non fumatore	licenza media superiore	pensionato	abita da solo	hd	57.2667	fav	HD trisettimanale	3.5	1.1	1.1	113	60	187.678	9.5	140.5	6.3	30.1				432	4.1	11.1	1.4	130			119	no	nessuna	no	s�	15000	No	No	No	no	Yes	s�	4	100	6	90	99
REGGIO EMILIA	476	47.15	maschio	19.8839	Non fumatore	licenza media inferiore	lavora	abita con parenti o amici	hdf	18.2333	CVC tunnellizzato	HD trisettimanale	3.5	1.1	0.6	137	80	81.2	5.8	138.3	4.5	20.1				118	4.1	11.7	0.5	197			473	s�	vitD attiva	no	s�	18000	No	No	Yes	no	No	no	6		6	90	82
REGGIO EMILIA	485	78.4306	maschio	25.2595	Non fumatore	licenza media inferiore	pensionato	abita con parenti o amici	hd	39.7333	fav	HD trisettimanale	4			140	70	217.21	11.5	137.7	6.3	24.7				172	4	9.7	0.1	111			155	no	nessuna	s�	s�	12000	Yes	No	Yes	no	No	no	5	97.5	6	72	42
REGGIO EMILIA	482	63.7639	maschio	21.875	Non fumatore	licenza elementare	pensionato	abita con parenti o amici	hdf	33.8	fav	HD trisettimanale	3.5			119	64	155.15	9.5	141.2	4.9	22.1				420	3.6	11.6	1	161			118	no	nessuna	no	s�	4000	No	No	Yes	no	No	no	3	97.5	6	79	5
REGGIO EMILIA	483	65.4472	femmina	24.5446	Non fumatore	licenza media inferiore	pensionato	abita con parenti o amici	hdf	160.367	fav	HD trisettimanale	3.5			123	60	164.78	8.2	141.3	5.7	24.8				1240	3.6	12.5	0.4	276			55	s�	vitD nativa	s�	s�	3000	No	No	Yes	no	No	no	3	97.5	6	67	13
REGGIO EMILIA	479	66.7889	maschio	26.6728	Non fumatore	licenza elementare	pensionato	abita con parenti o amici	hdf	39.5333	fav	HD trisettimanale	4	1.5	1	130	60	149.372	11.8	141.5	5.3	19.4		9		217	3.9	9	14.7	180			140	no	nessuna	no	s�	12000	No	No	No	no	No	no	2	85	6	71	20
REGGIO EMILIA	507	68.6806	maschio		Non fumatore	licenza media superiore	pensionato	abita con parenti o amici	hdf	261.167	CVC tunnellizzato	HD trisettimanale	4	1.3	1.2	152	67	192.386	12	140	6.3	24.3				512	3.2	11	3.5	138			111	s�	vitD nativa	no	s�	18000	No	No	Yes	s�	No	no	5	97.5	6	66	6
REGGIO EMILIA	475	78.7778	maschio	24.6914	Non fumatore	laurea	pensionato	abita con parenti o amici	hd	81.4667	fav	HD trisettimanale	4	1.2	1.1	130	70	181	9.1	142.8	6.4	20.7				670	4	11	0	141			201	s�	combinazione	s�	s�	4000	No	No	Yes	no	No	no	3	90	6	79	86
REGGIO EMILIA	477	50.9111	femmina	20	Non fumatore	licenza media inferiore	pensionato	abita con parenti o amici	hdf	98.5	fav	HD trisettimanale	3.5			139	74	167.348	10.9	148	5.8	20.9				380	3.2	12	0	163			121	s�	vitD nativa	s�	s�	12000	No	No	Yes	no	Yes	no	4	90	6	63	1
REGGIO EMILIA	512	55.1472	maschio	20.3125	Non fumatore	licenza media inferiore	disoccupato	abita con parenti o amici	hdf	243.733	CVC tunnellizzato	HD trisettimanale	3.5	1.2	1.1	165	90	164.352	9.2	142	6	20.1				653	3.5	12.2	0.2	321			198	no	nessuna	no	s�	30000	No	No	No	no	No	no	2	100	6	79	43
REGGIO EMILIA	494	62.3972	maschio	29.7578	Non fumatore	laurea	lavora	abita con parenti o amici	hd	25.5	fav	HD bisettimanale	4	1	1	106	65	164.138	8.7	142	4.6	25		9		114	4.1	10.7	0.2	141			119	no	nessuna	s�	s�	2000	No	No	No	no	No	no	2	97.5	6	77	52
REGGIO EMILIA	486	46.2083	femmina	24.093	Non fumatore	licenza media superiore	pensionato	abita con parenti o amici	hd	17.9	fav	HD a gg alterni	4	1.3	0.6	174	68	84.316	6.1	126	5	18.2				135	3.6	13.1	0.5	133			83	s�	combinazione	no	s�	6000	Yes	No	Yes	s�	Yes	no	7	97.5	6	60	1
REGGIO EMILIA	514	44.4278	maschio	26.4721	Non fumatore	licenza media superiore	lavora	abita con parenti o amici	hdf	183.133	fav	HD trisettimanale	4	1.3	0.7			97.37	8.8	143	5	20.2				71	4.3	10.6	0.1	133			179	s�	vitD attiva	s�	s�	15000	No	No	No	no	No	no	2	100	6	91	87
REGGIO EMILIA	497	42.5528	femmina	21.4844	Non fumatore	laurea	disoccupato	abita con parenti o amici	hdf	63.8667	CVC tunnellizzato	HD trisettimanale	4	1.6	0.8	90	60	102.72	7.7	145	4.6	29.2				260	3.4	9.8	2.7	145			69	s�	combinazione	no	s�	30000	No	No	No	s�	No	no	4	70	6	57	1
REGGIO EMILIA	481	84.1583	femmina	23.0112	Non fumatore	licenza elementare	casalinga	abita con parenti o amici	hd	42.0333	fav	HD trisettimanale	3.5	1.3	0.9	164	90	133.322	7.1	141.6	4.7	18.6		9		387	3.8	11.9	0.7	150			109	s�	combinazione	s�	s�	18000	No	No	No	no	Yes	s�	4	95	6	75	67
REGGIO EMILIA	484	68.8944	maschio	25.0173	Fumatore	licenza media superiore	pensionato	abita da solo	hd	30.1333	fav	HD trisettimanale	3.5	1.3	0.8	118	58	117.058	6.5	142	4.2	22.2				1110	3.5	9.5	5.8	109			98	s�	vitD nativa	s�	s�	18000	No	No	No	s�	Yes	no	4	85	6	62	1
REGGIO EMILIA	498	87.2028	maschio	27.6817	Non fumatore	licenza media superiore	pensionato	abita da solo	hdf	34.7667	CVC tunnellizzato	HD trisettimanale	4	1.1	0.9	153	82	145.52	9.2	146	7.3	21			4	274	3.8	11.8	0.7	229			196	s�	combinazione	s�	s�	8000	Yes	No	No	no	Yes	s�	6	95	6	57	1
REGGIO EMILIA	502	74	maschio	23.9512	Non fumatore	licenza elementare	pensionato	abita con parenti o amici	hd	8.1	CVC tunnellizzato	HD bisettimanale	4	1.3	1.2	145	70	186.18	8.1	140	4.4	21.2				426	3.8	11.2	1	172			138	no	nessuna	no	s�	10000	Yes	No	No	no	Yes	no	5	97.5	6	71	35
REGGIO EMILIA	474	73.2722	maschio	26.2121	Non fumatore	licenza media inferiore	pensionato	abita con parenti o amici	hfr	9.43333	fav	HD trisettimanale	3.5	1.1	1.2	128	65	177	9.7	138	5	24.5				100	4.1	10.2	0.1	133			165	no	nessuna	s�	s�	18000	Yes	No	No	no	Yes	s�	6	100	6	77	76
REGGIO EMILIA	506	78	maschio	21.551	Non fumatore	licenza media superiore	lavora	abita con parenti o amici	hd	55.3667	fav	HD trisettimanale	3.5	1.2	0.7	154	46	102.72	11.8	142	5.1	17.6				79	3.8	10.9	0.5	132			121	s�	vitD attiva	s�	s�	4000	No	No	No	no	No	s�	4	100	6	77	76
REGGIO EMILIA	495	35.125	femmina	24.8889	Non fumatore	licenza media superiore	disoccupato	abita con parenti o amici	hd	54.0667	CVC tunnellizzato	HD trisettimanale	4	1.1	1	106	72	166.92	12.7	140	5.8	21.6				1330	4.1	10.6	0.2	105			90	s�	combinazione	no	s�	18000	No	No	No	no	No	no	2	100	6	65	1
REGGIO EMILIA	487	72.9444	maschio	24.0484	Non fumatore	licenza media superiore	pensionato	abita con parenti o amici	hd	81.2	fav	HD trisettimanale	3.5	1.4	1.1	172	77	169.06	9.5	137.4	5.6	19.4				156	4.2	13.4	2.3	125			143	s�	vitD nativa	s�	no	0	Yes	No	No	no	No	no	6	90	6	61	1
REGGIO EMILIA	511	57.1694	femmina	23.5588	Non fumatore	licenza media superiore	pensionato	abita con parenti o amici	hdf	54.1667	fav	HD trisettimanale	4	1.5	0.9	159	74	127.972	9.1	143	5.5	22.9				465	4.1	11.3	0.1	139			97	no	nessuna	s�	s�	4000	No	No	No	no	No	no	2	100	6	77	58
REGGIO EMILIA	504	45	maschio	26.2121	Non fumatore	licenza media superiore	lavora	abita con parenti o amici	hdf	223.367	fav	HD trisettimanale	4	1.1	1.1	125	68	184.04	12.2	143	5.9	18.5		10		87	4.1	12.6	0.4	142			123	s�	vitD nativa	no	s�	2000	No	Yes	No	no	No	no	3	97.5	6	75	9
REGGIO EMILIA	493	48.1306	maschio	20.9877	Non fumatore	licenza media superiore	pensionato	abita con parenti o amici	hfr	92.9	fav	HD trisettimanale	4			130	70	145.52	11.2	140	5	20				212	3.8	12.2	0.4	97			123	no	nessuna	no	s�	30000	No	No	Yes	no	Yes	no	5	90	6	56	1
REGGIO EMILIA	509	70.1861	maschio	21.883	Non fumatore	licenza media superiore	pensionato	abita con parenti o amici	hdf	68.9	fav	HD trisettimanale	4			128	78	156.862	10	144.5	5.4	20.4				148	3.9	10.2	0.2	73			48	s�	vitD nativa	s�	s�	12000	No	No	Yes	s�	Yes	no	5	97.5	6	68	22
REGGIO EMILIA	516	56.5	femmina	17.1225	Non fumatore	licenza media inferiore	casalinga	abita con parenti o amici	hd	159.533	fav	HD trisettimanale	4	1.6	1.3	158	87	195.596	8.6	143.7	4.7	19.8				268	3.3	10.6	0.1	122			76	s�	vitD nativa	no	s�	6000	No	Yes	No	no	Yes	s�	5	92.5	6	77	58
Reggio Calabria	630	76.9	maschio	24.7751	Fumatore	licenza media inferiore	pensionato	abita con parenti o amici	hd	36.2667	fav	HD trisettimanale	4	1.6	0.8	129	59	100	7.3	144	4.8	27.8				109	3.6	11.2	5.4	163			118	no		no	s�	4000	No	No	No	no	No	s�	3	100	6	94	99
Reggio Calabria	637	72.7083	femmina	24.2382	Non fumatore	licenza media inferiore	casalinga	abita con parenti o amici	hd	1.83333	CVC temporaneo	HD trisettimanale	4			109	56	143	3.7	138	4.8	25.4				447	3.5	8	7.2	113			77	no		no	s�	4000	No	No	No	no	No	no	2	60	6	64	7
Reggio Calabria	647	46.9722	maschio	26.964	Non fumatore	licenza media superiore	lavora	abita con parenti o amici	hd	332.5	fav	HD trisettimanale	4	1.7	1.3	145	87	182	7	141	4.5	22.1				346	3.9	10.7	3.4	162			202	s�	vitD attiva	s�	s�	2000	No	No	No	no	No	no	3	90	6	57	1
Reggio Calabria	599	56.4806	femmina	22.6003	Non fumatore	licenza media inferiore	lavora	abita con parenti o amici	hd	308.533	fav	HD trisettimanale	4	2	1.3	128	79	183	9.6	135	6.1	27.2				331	4	12.4	3.4	147			126	no		no	s�	4000	Yes	No	No	no	No	no	6	100	6	82	97
Reggio Calabria	625	57.3694	maschio	45.1654	Non fumatore	laurea	lavora	abita con parenti o amici	hd	141.667	fav	HD trisettimanale	4	1.1	1.2	97	63	197	13	137	5.7	20.2		9		758	3.6	11.6	7.5	124			154	s�	vitD attiva	no	s�	2000	No	No	No	no	No	no	2	80	6	87	92
Reggio Calabria	618	76.0167	maschio	21.0068	Non fumatore	licenza elementare	pensionato	abita con parenti o amici	hd	194.633	fav	HD trisettimanale	4	1.6	0.9	114	50	121	6.6	143	4.8	25.1		9		879	3.2	11.9	25.4	166			113	s�	vitD attiva	no	s�	4000	No	No	Yes	no	Yes	no	4	30	1	15	1
Reggio Calabria	635	64.6556	femmina	22.3522	2	licenza media inferiore	pensionato	abita con parenti o amici	hd	24.3333	fav	HD trisettimanale	4	1.5	0.9	156	60	119	7.3	140	4.9	23.2				182	2.2	11.8	6.9	115			166	no		s�	s�	18000	No	No	Yes	no	No	no	3	100	6	30	1
Reggio Calabria	619	40.4806	maschio		Fumatore	licenza media superiore	disoccupato	abita da solo	hd	30.1667	fav	HD trisettimanale	4	1.1	0.7	142	98	111	8	137	4.6	21.5				88	3.9	10.8	43.1	171			135	no		no	s�	6000	No	No	No	no	No	no	2	100	6	78	20
Reggio Calabria	645	30.5639	maschio	21.2615	Non fumatore	licenza media inferiore	lavora	abita da solo	hd	6.53333	fav	HD trisettimanale	4	1.4	1.1	131	88	161	7.5	142	4.1	24.2				37	3.9	11.7	5.7	106			69	no		no	s�	8000	No	No	No	no	No	no	2	100	6	86	34
Reggio Calabria	598	39.0972	femmina	34.6892	Fumatore	licenza media inferiore	disoccupato	abita con parenti o amici	hd	4.9	CVC tunnellizzato	HD trisettimanale	4	1.1	1	101	65	162	11.3	138	4.7	18				143	3.9	9.1	12	137			192	no		no	s�	6000	No	No	No	no	No	no	2	100	5	73	2
Reggio Calabria	623	73.4389	femmina	27.4714	Non fumatore	licenza elementare	pensionato	abita con parenti o amici	hd	187.433	CVC tunnellizzato	HD trisettimanale	4	1.2	0.7	104	55	92	9.2	140	4.3	19.9				484	3.5	12.2	11.5	196		55	100	s�	vitD attiva	no	s�	4000	Yes	No	No	no	No	no	3	80	3	15	1
Reggio Calabria	640	74.7556	maschio	18.4265	Fumatore	licenza media inferiore	lavora	abita con parenti o amici	hd	220.767	fav	HD trisettimanale	4	1.9	0.9	101	58	111	9.4	136	4.8	18.1			4	185	3.5	12.6	12.1	114			124	s�	vitD attiva	s�	no		No	No	No	no	No	no	2	100	6	71	35
Reggio Calabria	615	65.3556	maschio	25.6015	Fumatore	licenza media inferiore	lavora	abita con parenti o amici	hd	8.93333	CVC temporaneo	HD trisettimanale	4	1	0.7	159	68	111	11.4	140	5.7	20.1				214	3.7	10.3	14.3	166			327	s�	vitD attiva	no	s�	12000	No	No	No	no	No	no	2	90	6	71	20
Reggio Calabria	626	72.6083	femmina	23.6926	Non fumatore	licenza elementare	pensionato	abita con parenti o amici	hd	99.5	fav	HD trisettimanale	4	1.5	0.9	130	73	117	7.4	142	4.9	23.7				959	3.7	9.8	9.1	132			283	s�	vitD attiva	s�	s�	4000	No	No	No	no	No	no	2	70	2	26	1
Reggio Calabria	600	80.1917	maschio	25.8065	Non fumatore	licenza media inferiore	pensionato	abita con parenti o amici	hd	28.0333	fav	HD trisettimanale	4	1.2	0.7	166	83	105	7.5	136	5.7	23.1		8		204	3.3	8.8	40	127			122	no		no	s�	12000	No	No	No	no	No	no	2	100	6	65	7
Reggio Calabria	597	71.7611	maschio	23.1206	Non fumatore	licenza media superiore	pensionato	abita con parenti o amici	hd	71.7667	fav	HD trisettimanale	4	1.5	1.1	150	71	158	10.5	136	5.7	22.7				328	3.9	14.2	3.4	122			97	s�	vitD attiva	no	no		Yes	No	No	no	No	no	3	100	5	68	17
Reggio Calabria	594	55.35	femmina	26.2222	Non fumatore	licenza media superiore	pensionato	abita con parenti o amici	hd	116.633	fav	HD trisettimanale	4	1.6	1.1	155	74	149	9.6	142	3.8	23.7				200	3.6	10.4	5.3	205			190	no		no	s�	4000	Yes	No	No	no	No	no	6	100	6	69	6
Reggio Calabria	628	60.4667	maschio	32.2712	Non fumatore	licenza media superiore	pensionato	abita con parenti o amici	hd	119.667	fav	HD trisettimanale	4	1.4	0.8	133	75	107	9.9	143	5.2	23.6				237	3.8	11.3	5.4	145			138	s�	vitD attiva	no	s�	8000	No	No	Yes	no	No	no	3	90	6	88	94
Reggio Calabria	595	65.2944	maschio	24.677	Non fumatore	licenza media inferiore	pensionato	abita con parenti o amici	hd	40.0667	fav	HD trisettimanale	4	1.5	0.8	126	68	115	10.6	141	5	17.9				152	3.8	13.4	9	194			180	no		no	no		No	No	No	no	No	no	2	100	6	71	20
Reggio Calabria	617	74.3972	femmina	23.7253	Fumatore	licenza media superiore	casalinga	abita con parenti o amici	hd	36.2333	fav	HD trisettimanale	4	1.8	0.9	147	74	113	7.3	140	5.1	22.2			4	1524	3.7	10.6	3.4	180			176	s�	vitD attiva	no	s�	4000	No	No	No	no	No	no	2	60	3	46	1
Reggio Calabria	624	64.7	femmina	29.6	Non fumatore	licenza media superiore	pensionato	abita con parenti o amici	hd	42.7667	fav	HD trisettimanale	4	1.4	0.7	197	71	98	6.9	140	5.3	20				167	3.2	10.8	11.8	158			82	s�	vitD attiva	no	s�	4000	Yes	No	No	no	No	no	2	90	6	61	2
Reggio Calabria	604	77.7611	maschio	21.6713	Non fumatore	laurea	pensionato	abita con parenti o amici	hd	29.4667	fav	HD trisettimanale	4	1.7	0.9	157	74	120	8.4	141	4.7	21.6				171	3.8	10.5	26.9	132		48	85	no		no	s�	8000	Yes	No	No	no	No	no	6	90	6	77	76
Reggio Calabria	639	46.1667	maschio	20.6795	Fumatore	licenza media inferiore	pensionato	abita con parenti o amici	hd	34.8333	fav	HD trisettimanale	4	1.6	1	96	61	139	11.5	141	4.7	25.4				637	3.2	8.6	18	107			58	no		no	s�	20000	No	No	No	no	No	s�	3	100	6	30	1
Reggio Calabria	607	76.2833	maschio	27.8132	Non fumatore	licenza elementare	pensionato	abita con parenti o amici	hd	40.7333	fav	HD trisettimanale	4	1.4	0.6	192	48	70	7.3	139	5.7	21.6			4	237	3.6	10.4	3.4	126		35	215	s�	vitD attiva	no	s�	12000	Yes	No	Yes	no	No	s�	6	80	2	19	1
Reggio Calabria	596	70.4556	femmina	22.6409	Non fumatore	licenza elementare	disoccupato	abita da solo	hd	511.467	CVC tunnellizzato	HD trisettimanale	4	1.4	0.7	129	66	95	7.2	141	5	20.7				658	3.3	9.6	18.1	127		30	103	s�	vitD attiva		s�	4000	No	No	No	no	No	no	2	100	6	71	51
Reggio Calabria	606	61.5611	femmina	19.8962	Non fumatore	laurea	pensionato	abita con parenti o amici	hd	35.0333	fav	HD trisettimanale	4	1.7	0.6	155	92	77	7.8	140	4.6	20.5				102	3.3	9.3	7.2	98		47	71	no		no	s�	12000	No	No	No	no	No	s�	3	100	6	78	66
Reggio Calabria	605	74.8167	femmina	38.8314	Non fumatore	licenza media inferiore	pensionato	abita da solo	hd	47.4667	fav	HD trisettimanale	4	1.9	0.9	151	89	116	5.9	141	5.3	25.4			4	231	3.2	10.2	4.2	210			143	s�	vitD attiva	no	s�	4000	No	No	No	no	No	no	2	100	6	88	99
Reggio Calabria	610	78.4806	maschio	21.6975	Non fumatore	licenza elementare	pensionato	abita con parenti o amici	hd	56.1	fav	HD trisettimanale	4	1.7	0.7	136	78	82	7.6	135	5.6	24.1					3.4	10.1	35	110			422	no		no	s�	12000	No	Yes	Yes	no	No	no	4	70	4	26	1
Reggio Calabria	611	78.5639	maschio	22.5684	Non fumatore	licenza media inferiore	pensionato	abita con parenti o amici	hd	55.4	fav	HD trisettimanale	4	2.1	0.9	141	54	115	7.8	133	4.7	23.1		9			4.1	11	9.9	163			197	s�	vitD attiva	no	s�	2000	Yes	No	Yes	no	No	s�	6	70	6	57	1
Reggio Calabria	642	78.9389	femmina	23.1972	Non fumatore	licenza media inferiore	casalinga	abita con parenti o amici	hd	147.3	fav	HD trisettimanale	4	1.9	0.8	154	83	94	6.9	143	5.3	23			3	472	3.2	11.2	21.2	156			105	s�	vitD attiva	no	no		No	No	No	no	No	s�	4	90	6	60	2
Reggio Calabria	620	85.3361	maschio	25.7659	Fumatore	licenza elementare	disoccupato	abita con parenti o amici	hd	72	fav	HD trisettimanale	4	1.6	0.7	136	66	83	9	139	4	19.2				779	3.3	12.4	11.5	110			95	s�	vitD attiva	no	no		No	No	No	no	No	no	2	80	3	44	1
Reggio Calabria	601	78.8667	maschio	25.4393	Non fumatore	licenza media superiore	pensionato	abita con parenti o amici	hd	80.6667	CVC tunnellizzato	HD trisettimanale	4	1.5	0.8	133	62	115	7.4	138	4.2	23.6				241	3.3	11.7	8.6	140			191	no		no	s�	4000	Yes	No	No	no	No	no	3	100	6	81	93
Reggio Calabria	603	49.4806	maschio	34.0432	Fumatore	licenza media superiore	lavora	abita con parenti o amici	hd	51.9	fav	HD trisettimanale	4	1.4	1.1	103	61	158	14.7	135	5.9	17.9				628	3.7	10.6	5.9	136			570	s�	vitD attiva	no	s�	4000	No	No	No	no	No	no	2	100	6	78	18
Reggio Calabria	646	39.1778	femmina	20.16	Fumatore	licenza media superiore	disoccupato	abita con parenti o amici	hd	153.967	CVC tunnellizzato	HD trisettimanale	4	2.1	1	182	101	135	8.7	142	6	23.2				618	3.4	10.8	5.4	130			311	s�	vitD attiva	no	s�	4000	No	No	No	no	No	no	2	100	6	60	1
Reggio Calabria	633	66.1361	femmina	18.992	Non fumatore	licenza media inferiore	pensionato	abita con parenti o amici	hd	11.0333	fav	HD trisettimanale	4	2	0.7	120	72	89	8	145	4.5	22.7				87	3.6	10.9	16.9	133			79	s�	vitD attiva	no	s�	15000	No	No	Yes	no	No	no	3	60	6	57	1
Reggio Calabria	636	92.0083	femmina		Non fumatore	licenza elementare	casalinga	abita con parenti o amici	hd	52.5333	fav	HD trisettimanale	4	1.6	0.9	107	45	123	7.9	141	5.7	21.6				504	3.4	9.7	73.4	156		45	131	s�	vitD attiva	no	s�	2000	No	No	No	no	No	no	2	40	0	0
Reggio Calabria	622	63.2333	maschio	24.7934	Non fumatore	laurea	lavora	abita con parenti o amici	hd	101.033	fav	HD trisettimanale	4	1.5	0.8	108	64	114	12.5	138	6.5	22.4				625	3.9	12.4	3.4	109			122	s�	vitD attiva	s�	s�	2000	No	No	Yes	no	No	no	3	90	6	78	58
Reggio Calabria	613	78.0556	maschio	29.6786	Non fumatore	licenza elementare	pensionato	abita con parenti o amici	hd	95.6333	fav	HD trisettimanale	4	1.2	0.9	115	63	138	9.8	142	4.8	22.6				340	3.8	12.1	8.7	108			64	s�	vitD attiva	no	s�	2000	Yes	Yes	No	no	No	no	4	80	6	64	7
Reggio Calabria	609	68.2639	maschio	20.7198	Fumatore	licenza elementare	disoccupato	abita con parenti o amici	hd	480.267	fav	HD trisettimanale	4	1.1	0.7	65	43	106	5.4	137	5.5	22.6				412	2.9	8.6	21.7	148			63	s�	vitD attiva	no	no		No	No	No	no	No	no	2	50	4	25	1
Reggio Calabria	621	69.4444	maschio	20.8159	Non fumatore	licenza elementare	lavora	abita con parenti o amici	hd	164.833	fav	HD trisettimanale	4	1.4	0.9	146	71	124	10.3	138	4.4	19.4				331	3.6	8.1	15.5	87			69	s�	vitD attiva	s�	s�	8000	No	No	No	no	No	no	2	90	6	82	91
Reggio Calabria	627	76.0806	femmina	19.5951	Non fumatore	licenza media superiore	casalinga	abita con parenti o amici	hd	49.6	fav	HD trisettimanale	4	1.9	0.5	102	66	61	9.3	137	3.9	21.1				362	3.5	11.7	5.1	155			124	s�	vitD nativa	s�	s�	12000	No	No	No	no	No	no	2	80	6	56	1
Reggio Calabria	634	56.9167	femmina	30.3111	Non fumatore	laurea	pensionato	abita con parenti o amici	hd	17.4	fav	HD trisettimanale	4	1.8	0.9	110	67	114	12.2	140	5.2	21.1				270	3.4	8.7	14.4	155			147	s�	vitD attiva	s�	s�	12000	No	No	No	no	No	no	2	100	6	57	1
Reggio Calabria	648	65.25	maschio		Fumatore	licenza elementare	pensionato	abita con parenti o amici	hd	51.8333	fav	HD trisettimanale	4	1.4	1.2	164	84	177	12.3	140	6.7	19.1			7	674	4.1	12.9	6.8	105			77	no		no	s�	6000	No	Yes	No	no	No	no	4	60	6	41	1
SALA BAGANZA	88	51	maschio	25.2595	Non fumatore	licenza elementare	lavora		hd	74	fav	HD trisettimanale	4			140	70	246	12.5	139	6.3	28.6				488	4	11.7	4.8	186	110	36	201	s�	vitD attiva	no	no	0	No	No	No	no	No	no	2	100	6	82	58
SALA BAGANZA	91	75	maschio	27.143	Non fumatore	licenza elementare	lavora		hd	103	fav	HD trisettimanale	4			135	70	133	9.6	138	5.6	26.2		9		152	4.3	12.3	1.8	181	73	84	369	s�	vitD attiva	s�	s�	6000	No	No	No	no	Yes	s�	4	90	6	81	93
SALA BAGANZA	93	67	maschio	23.1837	Non fumatore	licenza media inferiore	lavora		hd	21	fav	HD trisettimanale	4			150	70	71		134	6	24.8				251	4	11.1	7.7	172	103	42	133	s�	vitD attiva	no	s�	12000	Yes	No	No	no	No	s�	5	80	6	75	48
SALA BAGANZA	92	82	maschio	24.9079	Non fumatore	licenza media inferiore	pensionato		hd	108	fav	HD trisettimanale	4			130	70	161	9.7	138	4.8	24.9				55	3.7	11	3.7	163	89	36	188	s�	vitD attiva	no	s�	6000	No	No	No	no	No	no	5	90	6	71	35
SALA BAGANZA	90	66	maschio	26.449	Non fumatore	nessuna	pensionato		hd	141	fav	HD trisettimanale	4			170	90	242	9	135	6.4	31.8				10	3.4	9.4	7.3	161	81	58	109	no	nessuna	no	s�	30000	No	Yes	No	no	No	s�	5	90	6	73	33
SALA BAGANZA	94	43	maschio	28.8347	Non fumatore	licenza media inferiore	lavora		hd	40	fav	HD trisettimanale	4			140	100	219	15.8	137	5.2	25.2		9		10	3.7	12.3	4.8	157	81	36	201	s�	vitD attiva	no	no	0	No	No	No	no	No	no	2	100	6	94	94
SALA BAGANZA	89	75	maschio	27.1809	Non fumatore	licenza elementare	pensionato		hd	27	CVC temporaneo	HD trisettimanale	4			160	70	160	11.3	136	5.6	23.1				210	4.2	12.8	20.1	147	52	30	325	no	nessuna	no	s�	4000	Yes	Yes	No	no	No	no	5	90	6	78	82
SAN MINIATO	591	70.9583	maschio	18.7601	Fumatore	licenza media inferiore	pensionato	abita con parenti o amici	hd	71.9333	protesi	HD trisettimanale	4	1.5	0.7	150	70	110	9.9	136	5.3					421	4.2	11.3	0.4	181	87	74	96	s�	vitD attiva	no	s�	6000	No	Yes	No	no	No	no	2	90	6	68	17
SAN MINIATO	593	49.6917	maschio	24.5435	Non fumatore	licenza media inferiore	disoccupato	abita con parenti o amici	hdf	87.8333	fav	HD trisettimanale	4	1.4	0.9	165	90	135	14.3	139	5.8			9		170	4	9.9	0.4	101		41	43	no		no	s�	14000	No	No	No	no	No	no	2	100	6	88	96
SAN MINIATO	586	55.9833	femmina	26.1246	Non fumatore	licenza media superiore	lavora	abita con parenti o amici	hdf	197.9	fav	HD trisettimanale	4	1.9	1.3	150	40	216	11.2	140	5.1			9		294	4	11	0.1	154	80	40	168	s�	vitD attiva	no	s�	2500	No	No	No	no	No	no	2	100	6	75	39
SAN MINIATO	585	45.2778	maschio	30.6761	Non fumatore	licenza media superiore	pensionato	abita con parenti o amici	hdf	203.7	fav	HD trisettimanale	4	1.6	1	110	60	157	9.9	137	5.6					532	3.7	12.8	3.8	169	90	43	178	s�	vitD attiva	s�	no		No	No	No	no	No	no	3	100	6	77	14
SAN MINIATO	588	65.6444	maschio	27.3459	Non fumatore	licenza media superiore	pensionato	abita con parenti o amici	hd	36.3333	fav	HD trisettimanale	4	1.3	1	140	80	146	14.4	140	4.7					429	4	11.6	0.7	164		35	196	s�	vitD attiva	no	s�	4000	No	No	No	no	No	no	2	100	6	75	48
SAN MINIATO	579	89.9944	femmina	30.0781	Non fumatore	licenza elementare	pensionato	abita in struttura	hd	28.7	CVC tunnellizzato	HD trisettimanale	4	1.2	0.6	150	70	94	6.4	135	4.4	23.5				456	3.3	10.7	1.5	155	80	45	149	s�	vitD attiva	no	s�	6000	Yes	No	Yes	no	No	no	5	60	3	15	1
SAN MINIATO	570	67.5167	femmina	19.6006	Non fumatore	licenza elementare	pensionato	abita con parenti o amici	hd	90.2667	protesi	HD trisettimanale	4	2.1	1.1	160	60	163	11.2	138	5.6	27.5				218	4	9.4	0.2	179	95	52	160	s�	vitD attiva	no	s�	6000	No	No	No	no	No	no	4	100	6	68	37
SAN MINIATO	569	76.8139	femmina	32.1396	Non fumatore	licenza elementare	pensionato	abita con parenti o amici	hdf	55.0333	protesi	HD trisettimanale	4	1.4	0.7	160	75	109	6.3	140	4.3	24				428	3.9	11.2	0.2	173	81	44	238	s�	vitD attiva	s�	s�	3750	Yes	No	No	no	No	no	2	60	2	27	1
SAN MINIATO	590	70.2861	maschio	22.0522	Non fumatore	licenza media superiore	pensionato	abita con parenti o amici	hd	79.3333	CVC tunnellizzato	HD trisettimanale	4	0.9	0.9	145	85	188	14	143	5.5					581	3.7	11.2	7.2	134	69	45	98	no		no	s�	10000	No	No	No	no	No	no	2	100	6	82	95
SAN MINIATO	583	61.4694	femmina	19.5717	Non fumatore	licenza media superiore	pensionato	abita con parenti o amici	hd	81.5333	CVC tunnellizzato	HD trisettimanale	4	1.7	1	100	60	168	8.5	138	5						3.6	11.3	1	211	125	36	248	s�	vitD nativa	no	s�	8000	No	No	No	no	No	no	2	100	6	71	26
SAN MINIATO	589	73.9417	femmina	26.9972	Non fumatore	licenza elementare	pensionato	abita con parenti o amici	hd	91.2333	fav	HD trisettimanale	4	2.1	0.8	140	70	94	7	138	5.2				3	132	3	11.2	0.6	99		25	112	s�	vitD nativa	s�	s�	4000	Yes	No	Yes	no	No	s�	6	60	2	15	1
SAN MINIATO	574	60.5278	femmina	25.5469	Non fumatore	licenza elementare	pensionato	abita con parenti o amici	hd	38.1333	CVC tunnellizzato	HD trisettimanale	4	1.5	0.8	115	70	130	9.7	140	4.6	24.3				82	3.5	12	5.5	194	115	32	234	no		no	s�	6000	No	No	No	no	No	no	2	90	5	61	2
SAN MINIATO	572	60.3694	femmina	37.3738	Non fumatore	licenza elementare	pensionato	abita con parenti o amici	hd	17	protesi	HD trisettimanale	4	1	0.9	110	70	191	9	135	4.4	23.4				468	4	12.2	0.2	145		41	375	s�	vitD attiva	s�	s�	8000	No	No	No	no	No	no	2	100	6	53	1
SAN MINIATO	582	44.8278	maschio	29.2485	Non fumatore	licenza media superiore	lavora	abita con parenti o amici	hdf	23.7667	fav	HD trisettimanale	4.5	1.5	1.3	125	85	216	16.7	139	3.5	25.6				365	4.2	11.1	1.3	169	77	29	166	no		no	s�	6000	No	No	No	no	No	no	2	100	6	89	77
SAN MINIATO	578	57.3667	femmina	23.7332	Non fumatore	licenza elementare	pensionato	abita con parenti o amici	hdf	76.7333	protesi	HD trisettimanale	4	2	1	140	80	162	10.7	140	6.1				9	415	3.5	11.2	0.5	162	85	37	200	s�	vitD attiva	no	s�	6000	No	No	No	no	No	no	3	100	6	88	99
SAN MINIATO	592	51.3028	femmina	33.9844	Non fumatore	licenza media superiore	casalinga	abita con parenti o amici	hd	57.9	fav	HD trisettimanale	4.5	1.5	1.2	160	70	209	13.5	138	6					234	4.6	12.5	0.4	101	20	28	265	no		s�	s�	8000	Yes	No	No	no	No	no	5	100	6	76	34
SAN MINIATO	575	55.075	femmina	22.3183	Non fumatore	licenza media superiore	lavora	abita con parenti o amici	hdf	75.8333	CVC tunnellizzato	HD trisettimanale	4	2	1.1	130	80	173	12	138	5.3	19.9				475	4.1	12.4	0.1	166	75	41	249	s�	vitD attiva	no	no		No	No	No	no	No	no	2	100	6	81	94
SAN MINIATO	573	62.0306	maschio	24.053	Fumatore	licenza media inferiore	lavora	abita con parenti o amici	hd	67.1667	fav	HD trisettimanale	4	1.5	0.8	160	90	189	12.5	142	5.9	25.8				512	4	9.4	0.1	144	86	38	100	no		no	s�	16000	No	No	No	no	No	no	2	100	6	82	78
SAN MINIATO	580	62.6333	maschio	27.0083	Non fumatore	licenza elementare	pensionato	abita con parenti o amici	hd	155.8	CVC tunnellizzato	HD trisettimanale	4.5	1.2	1.3	150	80	195	11.4	137	5.4					192	4	11	1.7	166	111	25	149	no		no	s�	16000	No	No	Yes	s�	No	no	3	90	6	82	78
SAN MINIATO	577	72.9583	maschio	25.8546	Fumatore	licenza media inferiore	pensionato	abita con parenti o amici	hd	15.3333	CVC tunnellizzato	HD trisettimanale	4	1.3	1	140	80	174	11.7	136	5.5	21.6				278	4.2	10.1	0.3	154	82	38	168	s�	vitD attiva	no	s�	6000	Yes	No	No	no	No	no	4	100	6	68	17
SAN MINIATO	576	56.8722	femmina	23.5539	Non fumatore	licenza media inferiore	lavora	abita con parenti o amici	hd	70.7333	CVC tunnellizzato	HD trisettimanale	4	1.9	1.1	135	80	172	12.6	144	6.4	20.1				347	3.7	11.6	0.2	213	98	44	355	s�	vitD attiva	no	no		No	No	No	no	No	no	2	100	6	71	10
SAN MINIATO	581	69.5861	femmina	33.7109	Non fumatore	licenza elementare	pensionato	abita con parenti o amici	hd	22.3333	fav	HD trisettimanale	4	2.3	1.2	140	50	91	6.8	141	4.7	21			2	259	3.6	11.2	0.3	134	45	45	329	no		s�	s�	8000	Yes	No	No	no	Yes	no	5	70	4	49	1
SAN MINIATO	571	52.8972	femmina	23.1544	Non fumatore	licenza media inferiore	lavora	abita con parenti o amici	hd		fav	HD trisettimanale	4	1.5	1.4	125	65	230	12.2	137	5.8					219	4	11.1	0.6	212		48	166	s�	vitD attiva	no	s�	4000	No	No	No	no	No	no	2	100	6	69	7
SCANDIANO	370	78.2639	maschio	31.7083	Non fumatore	licenza elementare	pensionato	abita con parenti o amici	hd	35.5667	fav	HD bisettimanale	4	1	0.8	173	73	136.96	11.1	141	5.7	23.4		9		74	3.8	9.1	0	95			115	s�	combinazione	s�	s�	20000	Yes	No	No	no	No	no	3	90	6	68	17
SCANDIANO	356	83.1944	maschio	26.079	Non fumatore	licenza elementare	pensionato	abita con parenti o amici	hd	27.4667	CVC tunnellizzato	HD bisettimanale	4	1.1	1.1	168	72	171.628	8.7	143	5.6					377	4.2	12.5	4.6	162			177	s�	vitD attiva	s�	s�	20000	No	No	No	no	Yes	no	3	90	6	59	1
SCANDIANO	350	54.5667	maschio	24.1633	Non fumatore	licenza elementare	lavora	abita con parenti o amici	hdf	275.3	fav	HD trisettimanale	4	1.2	1.1	110	70	178.262	13.2	143	5	25.7			5	160	4.4	12.4	0.9	162			211	s�	vitD attiva	no	s�	6000	No	No	No	no	No	no	2	100	6	86	87
SCANDIANO	354	75.7667	femmina	29.7211	Non fumatore	licenza elementare	casalinga	abita con parenti o amici	hfr	38.6	CVC tunnellizzato	HD trisettimanale	4	1.1	1.1	122	72	181.472	10.5	139	6.1	17.6				7	4.1	12.6	0.3	144			95	s�	vitD nativa	no	s�	6000	Yes	No	Yes	no	No	no	7		3	6	1
SCANDIANO	352	75.4361	maschio	27.2792	Non fumatore	nessuna	pensionato	abita da solo	hd	8.9	CVC tunnellizzato	HD trisettimanale	4	1	1	103	73	175.908	11.2	146	6.1	19.9				123	4.6	11.7	1.4	227			201	no	nessuna	s�	s�	10000	No	No	Yes	no	Yes	no	3	100	6	73	48
SCANDIANO	365	40.8111	femmina	21.4062	Non fumatore	licenza media superiore	lavora	abita con parenti o amici	hdf	160.533	fav	HD trisettimanale	3.5	1.4	1.2	147	94	173.34	8.8	139	5.8					75	3.8	12.1	0.1	145			79	s�	vitD attiva	no	s�	10000	No	No	No	no	No	s�	4	100	6	90	93
SCANDIANO	360	75.0639	maschio	29.539	Non fumatore	licenza elementare	pensionato	abita con parenti o amici	hd	38.6	fav	HD bisettimanale	4	0.9	0.9	170	70	169.06	9.2	141	5	20.3		10		586	4.1	9.8	0.6	144			375	s�	vitD attiva	no	s�	10000	No	No	Yes	no	No	no	5	90	6	72	42
SCANDIANO	358	63.0611	femmina	36.2624	Non fumatore	licenza elementare	pensionato	abita con parenti o amici	hfr	60.6667	CVC tunnellizzato	HD trisettimanale	4	1.2	1.1	95	60	179.76	12.1	141	5.2	17.4				171	3.6	11.8		138			244	s�	combinazione	no	s�	18000	No	No	No	no	Yes	no	2	90	6	69	17
SCANDIANO	349	78.0833	maschio	27.2509	Non fumatore	licenza elementare	pensionato	abita con parenti o amici	hd	28.5667	fav	HD trisettimanale	3	0.8	0.8	151	72	138.672	10	142	5.2	23.9		10		32	4.3	10.9	0.2	162			220	s�	combinazione	s�	s�	4000	No	Yes	Yes	s�	No	s�	6	77.5	6	59	1
SCANDIANO	362	72.3139	femmina	25.2926	Non fumatore	licenza elementare	pensionato	abita con parenti o amici	hd	95.2	fav	HD trisettimanale	3.5	1	1	150	74	167.99	7.8	140	5.2					1300	4.2	11.4	1.4	222			122	no	nessuna	no	s�	6000	No	No	No	no	No	no	3	75	6	75	67
SCANDIANO	366	78.7806	maschio	25.4071	Non fumatore	licenza elementare	pensionato	abita con parenti o amici	hd	4.4	CVC tunnellizzato	HD trisettimanale	3.5	0.8	0.9	162	62	171.2	8.1	139	6.3	24.4		9		344	3.9	11.5	0	110			99	s�	combinazione	s�	s�	15000	No	No	No	no	No	s�	5	95	6	77	76
SCANDIANO	355	69.2694	maschio	29.9308	Fumatore	licenza elementare	pensionato	abita da solo	hd	19.8	fav	HD bisettimanale	4			120	70	125.404	11	146	4.2					377	3.8	11.7	1	131			118	s�	vitD attiva	no	no	0	No	No	No	no	No	no	2	100	6	90	99
SCANDIANO	369	72.3417	maschio	20.6434	Non fumatore	licenza elementare	pensionato	abita con parenti o amici	hfr	155.6	fav	HD trisettimanale	4	0.9	0.8	150	74	139.1	10.5	141	5.8					440	3.5	10.8	0.1	129			77	s�	vitD attiva	no	s�	4000	No	No	No	no	No	no	2	100	6	69	22
SCANDIANO	367	60.7861	maschio	25.9095	Non fumatore	licenza elementare	lavora	abita con parenti o amici	hfr	48.5667	fav	HD trisettimanale	4	1.1	1.1	170	70	174.41	14.8	142	5					822	3.9	11.3	2.4	137			214	no	nessuna	no	s�	4000	No	No	Yes	no	No	no	3	100	6	77	52
SCANDIANO	353	52.0833	femmina	25.2709	Non fumatore	licenza media superiore	pensionato	abita con parenti o amici	hfr	368.6	fav	HD trisettimanale	4	1.3	1	142	75	152.368	8.9	141	6.5	19.9				8	4	10.3	9	147			263	no	nessuna	s�	s�	30000	No	No	No	no	Yes	no	3	100	6	77	40
SCANDIANO	363	43.3083	femmina	18.9769	Fumatore	licenza media superiore	pensionato	abita con parenti o amici	hd	29.8667	fav	HD bisettimanale	3	1.1	0.9	170	95	143.38	6.5	144	5.8			9		360	4.2	10.3	0.1	161			130	s�	vitD attiva	no	s�	6000	No	No	No	no	No	no		100	6	88	86
SCANDIANO	364	81.9389	maschio	23.6336	Non fumatore	licenza media superiore	pensionato	abita con parenti o amici	hd	59.2333	fav	HD bisettimanale	3.5	1	0.9	106	67	151.94	5.7	141	4.1	24.9			5	24	4	11.9	0.1	176			158	s�	combinazione	no	s�	10000	Yes	No	No	no	No	no	4	100	6	72	42
SCANDIANO	368	53.2417	femmina	24.1333	Non fumatore	nessuna	pensionato	abita da solo	hd	27.3	fav	HD trisettimanale	3.5	1	1	194	64	164.352	10.8	140	5	19.4				226	3.6	10.9	1.1	168			139	no	nessuna	no	s�	20000	No	No	Yes	no	No	s�	4	87.5	6	56	1
SCANDIANO	357	74.9194	maschio	24.11	Non fumatore	licenza media inferiore	pensionato	abita con parenti o amici	hd	3.43333	fav	HD bisettimanale	3.5	1.1	1	135	73	164.78	7	142	5.9				5	444	4.2	12.9	0.1	190			118	s�	combinazione	s�	s�	4000	No	No	Yes	no	No	s�	4	100	6	77	76
SCANDIANO	371	70.3389	femmina	27.7244	Non fumatore	licenza elementare	pensionato	abita da solo	hd	3.06667	fav	HD bisettimanale	3	1.1	0.9	168	85	149.372	6.6	140	4.3	24.4		9		448	4	11.5	1.7	273			246	s�	vitD attiva	no	s�	8000	No	No	No	no	Yes	no		87.5	6	60	2
SCANDIANO	372	82	femmina	23.125	Non fumatore	licenza elementare	pensionato	abita con parenti o amici	hd	104.5	fav	HD trisettimanale	3.5			136	75	91.164	6.9	140	5.9			9			4.1	12		175			115	no	nessuna	no	s�	12000	No	No	No	no	No	no	2	80	3	56	1
SCANDIANO	351	50.3806	maschio	25.2595	Non fumatore	licenza media inferiore	lavora	abita con parenti o amici	hdf	80.1667	fav	HD trisettimanale	4	1.1	1	115	72	163.71	13.7	139	5.3	19.8		9		274	4.1	12.5	0.3	112			109	s�	vitD attiva	s�	s�	30000	No	No	No	no	Yes	no	3	97.5	6	77	23
TER	778	81.1583	femmina	19.6417	Non fumatore	licenza elementare	casalinga	abita con parenti o amici	hdf	17	fav	HD trisettimanale	4	1.9	1.2	110	60	122	5.8	128	3.5	23				103	3.8	10.4		145	56	56	167	no		no	s�	3000	No	No	No	no	No	no	2	80	6	30	1
TER	777	70.2889	femmina	22.3133	Non fumatore	licenza media inferiore	casalinga	abita con parenti o amici	hdf	17	fav	HD trisettimanale	4	2.2	0.9	135	60	102	6.1	131	3.9	23				264	4.3	12.4		147	69	51	133	s�	vitD attiva				No	No	No	no	No	no	2	100	6	71	51
TER	779	78.2167	maschio	25.9516	Non fumatore	licenza elementare	lavora	abita con parenti o amici	hdf	17	fav	HD trisettimanale	4	1.8	1.3	145	66	108								218	4.4	12		180	109	34	186	s�	vitD attiva	no	s�	5000	No	No	No	no	No	no	2	90	6	60	1
TER	780	35.95	maschio		Non fumatore			abita con parenti o amici	hdf	17	CVC tunnellizzato	HD trisettimanale	4	1.3	0.9			101	11.2	140	4.8	22			4	25	4.3	11.7		98	49	36	104	s�	vitD nativa	no	no		No	No	No	no	No	no	2	100	6	89	54
UNIROMA	746	22.2389	femmina	20.4152	Fumatore	laurea	lavora	abita con parenti o amici	hd	3	CVC temporaneo	HD bisettimanale	3	1.2	1.5	130	90	136.7	9.7	140	5.6	23.9			5		3.3	9.9		121	60	28	166	s�	vitD attiva	no	s�	4000	No	No	No	no	No	no	2	100	6	91	57
UNIROMA	755	37.1722	femmina	17.4747	Fumatore	licenza media superiore	disoccupato	abita con parenti o amici	hdf	17	fav	HD trisettimanale	4	1.9	1	140	85	121.7	9	137	4.8	21.9			5		3.8	9.8	1	184.5	78	90	85	no		no	s�	30000	No	No	No	no	No	no	2	100	6	92	90
UNIROMA	728	63.2028	femmina	21.436	Non fumatore	licenza media superiore	casalinga	abita con parenti o amici	hd	241	fav	HD trisettimanale	4	1.9	1.4	135	70	173.8	9.5	146	6	19.5		10			4	11	9.9	178	97	52	146	s�	vitD attiva	no	s�	3000	No	No	No	no	No	no	2	100	5	44	1
UNIROMA	733	82.1778	maschio	24.098	Fumatore	licenza media inferiore	pensionato	abita con parenti o amici	hd	172	fav	HD trisettimanale	4	1.4	1.4	170	80	139.7	9.3	144	5.1	20.4					3.9	11.1	2	140	84.9	28.1	138.9	s�	vitD attiva	no	s�	6000	No	No	No	no	No	no	3	70	3	58	1
UNIROMA	747	48.0639	maschio	23.8088	Fumatore	licenza media superiore	lavora	abita con parenti o amici	hdf	95	fav	HD trisettimanale	4	1.3	1	90	50	132.5	10.1	137	6.1	18				233	4	10.7	7.7	195	131	33	153	s�	vitD attiva	no	s�	3000	No	No	No	no	No	no	2	100	6	57	1
UNIROMA	738	67.2444	maschio	25.2595	Non fumatore	licenza media inferiore	pensionato	abita con parenti o amici	hdf	14	fav	HD trisettimanale	4	1.5	1	150	70	133	8.9	140	5.6	22.5				293	4	11.7	4	167	104	25	192	s�	vitD attiva	s�	no		Yes	No	No	no	No	no	4	80	6	59	1
UNIROMA	751	31.175	femmina	28.125	Non fumatore	licenza media inferiore	disoccupato	abita con parenti o amici	hd	1	CVC tunnellizzato	HD trisettimanale	3	1.4	1.6	150	100	174	6.6	137	5.5	18.8					3.5	9.7	12					no		no	s�	8000	No	No	No	no	No	no	2	100	6	61	1
UNIROMA	731	73.925	maschio	20.4922	Non fumatore	laurea	pensionato	abita con parenti o amici	hd	4	fav	HD bisettimanale	3	1.1	1.1	170	80	107.9	5.1	141	4.7	26.9			4	215	3.5	11.7	2	132	73	46	63	no		no	no		No	No	No	no	No	no	2	100	6	89	99
UNIROMA	749	73.9944	femmina	21.4062	Non fumatore	licenza media inferiore	pensionato	abita con parenti o amici	hd	26	fav	HD trisettimanale	4	1.7	1	180	70	144.5	8.2	142	5.3	21.7				76	3.5	11.6		111	37.8	52.1	111	no		no	s�	3000	Yes	No	No	no	No	no	5	70	2	66	15
UNIROMA	745	80.8472	femmina	23.1009	Non fumatore	licenza elementare	pensionato	abita da solo	hd	76	fav	HD trisettimanale	4	1.7	0.9	150	80	114.5	8.4	140	4.5	19					3.8	10.4	1	188	112	36	201	no		no	s�	2000	No	No	No	no	No	no	2	100	6	69	42
UNIROMA	741	51.3194	maschio	19.642	Fumatore	laurea	lavora	abita con parenti o amici	hd	86	fav	HD trisettimanale	4	1.4	1.3	135	80	186.4	11.2	146	5.5	21.2				204	4.2	9.5	1	141.3	88.8	31.3	107.9	s�	vitD attiva	no	s�	4500	No	No	No	no	Yes	no	3	100	6	91	99
UNIROMA	730	65.8833	maschio	23.4052	Fumatore	laurea	lavora	abita con parenti o amici	hd	20	fav	HD trisettimanale	4	1.6	1.3	130	85	173.2	7.4	140	4.5	18.6				164	4	9.9	1	222	129	35	291	no		no	s�	4000	No	No	No	no	No	no	2	100	6	58	1
UNIROMA	750	42.525	maschio	33.8345	Non fumatore	licenza media superiore	lavora	abita da solo	hdf	23	fav	HD trisettimanale	4	1.1	1	170	90	172.6	16.7	141	7.1	23.1					4.3	9.2	1.4	154	32	22	586	s�	vitD attiva	no	s�	4000	No	No	No	no	No	s�	5	100	6	90	84
UNIROMA	752	90.1472	femmina	21.8522	Non fumatore	licenza media superiore	pensionato	abita con parenti o amici	hd	17	fav	HD trisettimanale	3	1.6	1	140	60	128.3	6.7	137	5.2	24.2		9	5	138	3.8	11	26	167.2	104.6	40	114	s�	vitD attiva	no	s�	9000	No	No	No	no	No	no	8	50	2	13	1
UNIROMA	754	45.2944	maschio	21.3701	Non fumatore	licenza media inferiore	disoccupato	abita con parenti o amici	hdf	180	fav	HD trisettimanale	4	1.7	1.6	150	70	214	14.7	144	5.9	19.7			5		4.2	11.6	1	117.8	54	43.2	103.5	s�	vitD attiva	no	s�	6000	No	No	No	no	No	no	2	100	6	81	33
UNIROMA	742	72.425	maschio	19.4674	Fumatore	licenza media superiore	pensionato	abita con parenti o amici	hd	16	fav	HD trisettimanale	4	1.5	1.2	130	75	159.4	11.7	139	5.7	20.5					3.9	10.3	3.8	120	58	33	142	s�	vitD attiva	no	s�	2000	No	No	No	no	No	no	2	100	6	73	48
UNIROMA	735	56.4806	femmina	23.5172	Non fumatore	licenza media superiore	casalinga	abita con parenti o amici	hd	402	CVC tunnellizzato	HD trisettimanale	4	1.3	0.7	100	60	76.7	7.3	145	5	21.1				1470	4.3	10.6	1.2	123	34.3	18.1	360	s�	vitD attiva	no	s�	20000	No	Yes	Yes	no	No	no	4	60	2	19	1
UNIROMA	736	72.7861	maschio	24.5065	Non fumatore	licenza media superiore	pensionato	abita con parenti o amici	hd	85	fav	HD trisettimanale	4	1.4	1	160	95	125.3	8.4	146	3.8	23					3.5	11.7	3	124.3	71.8	23.9	145.1	s�	vitD attiva	s�	no		No	No	No	no	No	no	2	90	6	67	13
UNIROMA	748	72.1472	maschio	24.9796	Non fumatore	licenza media superiore	lavora	abita con parenti o amici	hdf	116	fav	HD trisettimanale	4	1.5	1.1	95	50	157	8.6	137	5.8	22					3.8	10.8	10.8	188	115	57	75	s�	vitD attiva	no	no		No	No	No	no	No	no	3	100	5	78	82
UNIROMA	726	30.2639	maschio	21.142	Non fumatore	laurea	lavora	abita con parenti o amici	hd	5	CVC temporaneo	HD trisettimanale	4	1.2	1.2	140	90	135.5	10	142	4.6	22			5		4	11.5	2.5	166	107	50	91	no		s�	s�	3000	No	No	No	no	No	no	2	100	6	67	1
UNIROMA	743	84.25	femmina	24.4141	Non fumatore	licenza elementare	pensionato	abita con parenti o amici	hdf	279	fav	HD trisettimanale	3	1.5	0.9	110	65	104.3	6.2	135	5.8	23.2					3.3	13.9	8	193.4	115	51.3	138	s�	vitD attiva	no	no		No	Yes	No	no	Yes	no	5	50	1	8	1
UNIROMA	732	64.375	maschio	26.1878	Non fumatore	laurea	lavora	abita con parenti o amici	hd	1	CVC temporaneo	HD trisettimanale	3	0.7	1	160	80	104	12.3	144	5.4	23.3					3.9	9.2	2.7	184	130	34	100	no		no	s�	28000	Yes	No	No	no	No	no	4	100	6	78	58
UNIROMA	727	32.6944	femmina	18.3661	Fumatore	licenza media superiore	lavora	abita con parenti o amici	hd	16	CVC tunnellizzato	HD trisettimanale	3	1.3	1.3	140	90	130.7	7.4	139	5.7	19.6		10	5	184	4.8	10.7	6	211	147	48	108	no		no	s�	2000	No	No	No	no	No	no	2	100	6	90	79
UNIROMA	737	41.1139	maschio	21.2803	Non fumatore	licenza media inferiore	lavora	abita con parenti o amici	hd	22	fav	HD trisettimanale	4	1.4	1	160	100	132.5	12.6	139	5.4	21				239	4	10.3	13	122.8	59.1	43.2	104.4	s�	vitD attiva	no	s�	6000	No	No	No	no	No	no	2	100	6	67	1
VIA PINTOR	3	68	maschio	28.1473	Non fumatore	licenza elementare	pensionato		hd	188	fav	HD trisettimanale	4			140	70	149	11.7	140	5.2	22.5				720	4.3	11.7	2.6	215	132	37	232	s�	vitD attiva	no	no	0	No	Yes	No	no	Yes	no	4	60	6	49	1
VIA PINTOR	27	51	maschio	28.634	Fumatore	licenza media superiore	disoccupato		hd	22	fav	HD trisettimanale	4			130	80	158	9.7	135	5.4	19.9				366	3.8	12.5	8.7	139	92	30	86	no	nessuna	no	s�	4000	No	No	No	no	No	s�	5	90	6	64	1
VIA PINTOR	1	86	femmina	19.6875	Non fumatore	licenza media inferiore	pensionato		hd	62	fav	HD trisettimanale	4			160	60	148	8.9	141	5.7	23.1		11		74	3.8	11.9	2.5	193	111	37	223	s�	vitD attiva	no	s�	4000	No	No	Yes	no	Yes	s�	5	60	6	41	1
VIA PINTOR	73	65	femmina	44.5312	Non fumatore	laurea	pensionato		hd	34	fav	HD trisettimanale	4			120	50	151	8.6	141	6	23.1				132	3.8	11.3	23.4	165	88	53	122	s�	vitD attiva	no	s�	20000	No	No	No	no	No	no	3	60	5	67	13
VIA PINTOR	22	76	maschio	20.3244	Non fumatore	licenza media inferiore	pensionato		hd	70	fav	HD trisettimanale	4			110	70	126	10.3	135	4.8	23.9				328	3.8	12.5	0.8	134	77	35	111	s�	vitD attiva	no	s�	12000	No	No	No	no	Yes	no	3	70	6	71	35
VIA PINTOR	12	68	maschio	18.4083	Non fumatore	licenza elementare	pensionato		hd	11	fav	HD trisettimanale	4			150	70	136	8.5	130	4.7	21.9				99	3.5	10.5	22.1	137	77	33	135	no	nessuna	no	s�	6000	Yes	No	No	no	Yes	s�	10	40	5	49	1
VIA PINTOR	10	70	maschio	22.2753	Non fumatore	licenza media superiore	pensionato		hd	51	fav	HD trisettimanale	4			130	70	161	12.1	131	5.3	21.9				433	4.2	13.8	1.3	169	94	34	203	s�	vitD attiva	s�	no	0	No	No	Yes	no	No	no	3	90	6	80	90
VIA PINTOR	49	81	maschio	22.716	Non fumatore	licenza elementare	pensionato		hd	103	fav	HD trisettimanale	4			140	60	138	9.7	137	4.9	19.1		9		61	4.2	11.9	7.4	132	73	37	108	no	nessuna	no	s�	18000	No	No	Yes	no	Yes	no	3	70	6	58	1
VIA PINTOR	47	71	maschio	20.1956	Fumatore	licenza elementare	pensionato		hd	94	fav	HD trisettimanale	4			170	70	189	7.2	134	4.8	22.8				243	3.3	13	36.4	91	38	38	76	no	nessuna	no	s�	4000	No	No	No	no	No	no	3	100	6	76	70
VIA PINTOR	5	81	femmina	23.4221	Non fumatore	licenza elementare	pensionato		hd	59	fav	HD trisettimanale	4			165	70	165	5.9	139	4.9	19.9		9		247	3.9	10.7	4.6	175	97	44	170	s�	vitD attiva	no	s�	4000	Yes	No	No	s�	Yes	no	6	50	5	18	1
VIA PINTOR	67	74	maschio	20.9751	Non fumatore	licenza elementare	pensionato		hd	92	fav	HD trisettimanale	4			160	75	153	11.4	141	5	23.7	2	8		504	4.2	11.4	0.9	150	92	35	116	s�	vitD attiva	s�	s�	40000	No	No	No	s�	No	no	5	90	6	82	95
VIA PINTOR	52	78	maschio	24.3375	Non fumatore	licenza media inferiore	pensionato		hd	42	fav	HD bisettimanale	4			150	80	121	7.1	139	4.1	27.1				211	3.9	11.6	6.9	139	72	42	125	no	nessuna	no	s�	2000	Yes	Yes	No	no	Yes	no	5	60	6	80	90
VIA PINTOR	35	63	maschio	30.303	Non fumatore	licenza elementare	disoccupato		hd	124	fav	HD trisettimanale	4			150	80	159	14.5	132	6.6	23.8				422	4.6	10.7	1.2	116	38	28	251	no	nessuna	s�	s�	6000	No	Yes	No	no	Yes	no	5	60	4	41	1
VIA PINTOR	69	36	maschio	20.4284	Fumatore	licenza media superiore	lavora		hd	188	fav	HD trisettimanale	4			150	80	185	14.7	137	5	22.5				18	4.4	12.2	0.7	118	53	28	186	no	nessuna	no	s�	4000	No	No	No	no	No	no	2	100	6	94	79
VIA PINTOR	50	71	femmina	20.7031	Non fumatore	licenza media inferiore	pensionato		hd	44	fav	HD bisettimanale	4			120	70	97	5.6	137	4.3	28.1				520	4	11.7	1.1	286	65	201	99	no	nessuna	s�	s�	4000	No	No	No	no	No	no	4	60	6	75	67
VIA PINTOR	64	70	femmina	22.4323	Non fumatore	licenza media inferiore	casalinga		hd	61	fav	HD trisettimanale	4			150	60	154	10.5	142	6.2	14.2				567	4	12.1	1.9	215	126	57	158	s�	vitD attiva	no	s�	18000	No	No	No	no	No	no	3	90	6	82	91
VIA PINTOR	31	83	femmina	23.0469	Non fumatore	licenza elementare	pensionato		hd	45	fav	HD trisettimanale	4			140	70	88	9.3	137	4.2	31.2				214	3.6	11.9	6.2	140	84	35	105	no	nessuna	no	s�	12000	No	Yes	No	no	Yes	no	4	50	2	11	1
VIA PINTOR	8	74	maschio	29.313	Non fumatore	licenza media superiore	pensionato		hd	44	fav	HD trisettimanale	4			120	70	98	4.7	141	4	23.8				509	3.8	11.8	0.3	119	65	36	92	s�	vitD attiva	no	s�	2000	Yes	No	Yes	no	Yes	no	4	90	6	82	95
VIA PINTOR	33	85	maschio	23.4131	Non fumatore	licenza elementare	pensionato		hd	35	fav	HD trisettimanale	4			135	70	112	9.4	138	6	29.3				361	3.8	10.8	2.1	143	69	42	159	s�	vitD attiva	no	s�	2000	Yes	No	No	no	No	no	4	80	6	71	35
VIA PINTOR	70	85	maschio	29.7578	Non fumatore	licenza media superiore	pensionato		hd	81	fav	HD trisettimanale	4			135	60	177	12.2	137	5.3	22				539	3.8	10.4	6.6	162	58	26	389	no	nessuna	s�	s�	4000	Yes	No	Yes	no	Yes	no	6	50	6	36	1
VIA PINTOR	34	77	maschio	25.6747	Non fumatore	licenza elementare	pensionato		hd	92	fav	HD trisettimanale	4			140	80	176	10.3	139	6	19.9			7	518	4.1	11.3	1.3	203	101	40	308	s�	vitD attiva	no	s�	12000	Yes	No	No	no	No	no	4	70	6	79	86
VIA PINTOR	60	90	maschio	21.2245	Non fumatore	licenza media superiore	pensionato		hd	62	fav	HD trisettimanale	4			120	70	85	8.2	136	5	17.2				742	3.4	8.8	6.7	122	63	45	69	s�	vitD attiva	no	s�	12000	No	No	No	s�	No	no	3	80	6	79	86
VIA PINTOR	38	49	femmina	20.3122	Non fumatore	licenza media superiore	lavora		hd	248	fav	HD trisettimanale	4			155	70	132	7.6	138	4.9	20.8				553	4.5	12.1	0.7	199	94	46	296	no	nessuna	s�	s�	12000	No	No	No	no	Yes	no	5	100	6	82	65
VIA PINTOR	24	58	maschio	20.3901	Fumatore	licenza media superiore	lavora		hd	12	fav	HD trisettimanale	4			170	95	164	8.1	138	4.1	23.4				501	4.3	11	0.5	176	78	39	294	no	nessuna	no	s�	8000	No	No	No	no	Yes	no	3	100	6	82	59
VIA PINTOR	45	80	maschio	26.0156	Non fumatore	licenza elementare	pensionato		hd	1	fav	HD trisettimanale	4			150	65	148	7.6	139	5.3	24.3			4	771	3.7	10	5.3	167	102	43	109	s�	vitD attiva	no	s�	12000	No	No	Yes	no	No	no	4	60	6	60	1
VIA PINTOR	29	68	femmina	26.7036	Non fumatore	licenza media superiore	pensionato		hd	124	fav	HD trisettimanale	4			130	80	157	9	133	6.3	18.8				950	3.8	11.3	10	160	86	31	214	no	nessuna	no	s�	8000	No	No	No	no	No	no	5	90	6	80	84
VIA PINTOR	58	78	femmina	24.2349	Non fumatore	laurea	pensionato		hd	128	fav	HD trisettimanale	4			130	60	98	7.6	136	5.6	25.2		10		334	3.5	13	15.4	145	72	57	81	s�	vitD attiva	no	s�	12000	No	No	Yes	no	Yes	s�	6	70	5	49	1
VIA PINTOR	51	84	maschio	19.9594	Non fumatore	licenza media superiore	pensionato		hd	28	fav	HD trisettimanale	4			130	60	119	6	134	5.4	25.7				601	2.8	10	22.7	149	88	32	143	s�	vitD attiva	s�	s�	6000	Yes	No	Yes	no	Yes	no	5	40	1	15	1
VIA PINTOR	63	75	femmina	17.9966	Fumatore	licenza media inferiore	disoccupato		hd	176	fav	HD trisettimanale	4			160	80	188	10.4	139	5.2	15				495	3.5	10.8	39.9	176	106	41	144	s�	vitD attiva	no	s�	6000	No	No	No	no	No	no	4	100	6	87	98
VIA PINTOR	37	92	femmina	28.3556	Non fumatore	licenza elementare	pensionato		hd	74	fav	HD trisettimanale	4			115	60	162	9.5	131	6.1	27.4				385	4	13.1	10.7	188	92	44	259	s�	vitD attiva	no	s�	12000	No	No	Yes	no	No	no	3	50	2	12	1
VIA PINTOR	2	83	maschio	25.8478	Non fumatore	licenza elementare	pensionato		hd	67	fav	HD trisettimanale	4			150	70	114	7.4	131	4.8	22.8	2			129	3.9	8.6	4.4	132	77	37	89	no	nessuna	no	s�	12000	No	Yes	No	no	Yes	s�	6	70	6	79	86
VIA PINTOR	68	70	maschio	25.8234	Non fumatore	licenza media inferiore	disoccupato		hd	66	fav	HD trisettimanale	4			175	80	173	9.9	142	5.5	16.9			4	289	4.1	10.8	4.7	178	110	42	132	s�	vitD attiva	s�	s�	12000	Yes	No	Yes	no	Yes	no	6	80	6	80	90
VIA PINTOR	40	76	maschio	24.6896	Non fumatore	licenza elementare	pensionato		hd	30	fav	HD trisettimanale	4			120	70	169	6.2	133	4.9	27.1			4	261	3.8	11.6	17.2	172	105	43	119	no	nessuna	no	s�	2000	Yes	Yes	No	no	No	no	5	80	6	80	90
VIA PINTOR	59	77	maschio	27.5087	Non fumatore	licenza media inferiore	pensionato		hd	101	fav	HD trisettimanale	4			160	75	165	10.3	140	6.3	21.9		8		929	3.7	10.6	6.5	81	23	30	140	no	nessuna	s�	s�	4000	No	No	Yes	no	Yes	no	5	80	6	80	90
VIA PINTOR	4	89	femmina	23.8031	Non fumatore	licenza elementare	pensionato		hd	59	fav	HD bisettimanale	4			135	60	154	6.1	134	4.6	22.5				389	3.8	12.6	7.7	137	59	62	85	s�	vitD attiva	no	s�	20000	No	No	No	no	No	no	2	50	2	27	1
VIA PINTOR	74	79	femmina	22.6049	Non fumatore	licenza elementare	pensionato		hd	111	fav	HD trisettimanale	4			150	70	122	9.3	140	5.5	19.9				475	4.1	12	5.1	240	134	47	296	no	nessuna	s�	no	0	Yes	Yes	No	s�	No	no	6	70	6	69	42
VIA PINTOR	21	66	femmina	19.481	Non fumatore	licenza media superiore	pensionato		hd	13	fav	HD trisettimanale	4			150	90	113	7.6	140	4.8	23.1	3			567	3.9	11.8	2.4	143	75	50	90	no	nessuna	no	s�	6000	No	No	No	no	No	no	3	90	6	65	7
VIA PINTOR	44	48	femmina	21.9425	Non fumatore	licenza elementare	disoccupato		hd	54	fav	HD trisettimanale	4			130	60	119	6	134	5.4	25.7				601	2.8	10	22.7	149	88	32	143	s�	vitD attiva	s�	s�	6000	Yes	No	No	no	Yes	no	6	80	6	71	3
VIA PINTOR	56	55	femmina	43.5799	Non fumatore	licenza media superiore	lavora		hd	133	fav	HD bisettimanale	4			140	70	183	8.5	137	5.3	32.3			6	403	4.2	11.7	0.3	235	166	80	146	s�	vitD attiva	s�	s�	8000	No	No	No	no	No	no	2	90	6	71	10
VIA PINTOR	48	64	maschio	32.4776	Non fumatore	licenza media superiore	pensionato		hd	30	fav	HD trisettimanale	4			150	80	121	7.1	139	4.1	27.1				211	3.9	11.6	6.9	139	72	42	125	no	nessuna	no	s�	2000	No	No	No	no	Yes	no	3	70	6	77	52
VIA PINTOR	36	63	maschio	26.7755	Non fumatore	licenza media inferiore	lavora		hd	20	fav	HD trisettimanale	4			150	80	149	10.4	138	5.2	19.1				321	3.7	11.4	9.2	91	37	43	54	s�	vitD attiva	s�	s�	4000	Yes	No	No	no	Yes	no	4	100	6	64	4
VIA PINTOR	39	27	femmina	18.2151	Fumatore	licenza media inferiore	disoccupato		hd	31	fav	HD trisettimanale	4			140	90	128	10.1	136	5	27.4				686	4.5	10.7	1.4	186	99	36	257	s�	vitD attiva	no	s�	6000	No	No	No	no	No	no	3	100	6	82	17
VIA PINTOR	66	77	femmina	29.1363	Non fumatore	licenza elementare	casalinga		hd	76	fav	HD trisettimanale	4			150	80	183	8.5	137	5.3	23			6	161	4.2	11.7	0.3	119	39	34	232	s�	vitD attiva	no	s�	2000	Yes	No	No	no	Yes	no	3	70	5	49	1
VIA PINTOR	57	54	femmina	28.6012	Non fumatore	licenza elementare	casalinga		hd	26	fav	HD trisettimanale	4			125	60	247	7	143	5.3	28.6				654	3.8	8	2.5	93	51	23	96	no	nessuna	no	s�	30000	No	No	No	no	No	no	6	70	6	54	1
VIA PINTOR	15	34	maschio	23.4449	Non fumatore	laurea	disoccupato		hd	44	fav	HD trisettimanale	4			125	70	181	18.5	135	5.9	28				411	4.1	11.8	1.3	134	47	35	262	s�	vitD attiva	no	no	0	No	No	No	no	No	no	2	90	6	82	17
VIA PINTOR	71	77	maschio	24.3526	Fumatore	licenza media inferiore	pensionato		hd	37	fav	HD trisettimanale	4			140	70	125	5.5	139	5.3	30.2				241	3.6	10.7	8.2	219	118	44	286	s�	vitD attiva	no	s�	18000	No	No	No	no	No	no	4	80	6	74	56
VIA PINTOR	11	86	maschio	22.5878	Non fumatore	licenza media superiore	pensionato		hd	18	fav	HD bisettimanale	4			135	60	227	8.5	140	5.5	20.1			6	337	3.6	10.3	19.8	105	44	33	141	s�	vitD attiva	s�	s�	2000	Yes	No	No	no	Yes	no	6	90	6	72	42
VIA PINTOR	19	46	maschio	21.0668	Non fumatore	laurea	lavora		hd	23	fav	HD bisettimanale	4			140	70	144	8.5	139	4.4	22.5				122	4.1	11.2	3.4	184	113	39	158	no	nessuna	no	s�	4000	No	No	No	no	No	no	2	100	6	83	44
VIA PINTOR	53	68	maschio	23.3594	Non fumatore	licenza media superiore	pensionato		hd	39	fav	HD bisettimanale	4			125	80	136	7.1	139	5.6	19.5				218	3.9	12.9	25.1	115	65	34	80	s�	vitD attiva	no	no	0	Yes	No	Yes	no	Yes	no	5	70	6	57	1
VIA PINTOR	54	82	maschio	22.231	Non fumatore	licenza elementare	pensionato		hd	20	fav	HD trisettimanale	4			130	60	119	6	134	5.4	25.7				601	2.8	10	22.7	149	88	32	143	s�	vitD attiva	s�	s�	6000	Yes	Yes	No	s�	Yes	s�	10	60	3	41	1
VIA PINTOR	43	71	maschio	19.8177	Fumatore	licenza elementare	pensionato		hd	20	fav	HD trisettimanale	4			150	80	121	7.1	139	4.1	27.1				211	3.9	11.6	6.9	139	72	42	125	no	nessuna	no	s�	2000	Yes	Yes	No	no	Yes	no	5	60	6	80	90
VIA PINTOR	9	66	femmina	19.2277	Non fumatore	laurea	lavora		hd	92	fav	HD trisettimanale	4			140	70	176	10.3	139	6	24.2			7	518	4.1	11.3	1.3	255	138	55	308	no	nessuna	s�	s�	10000	No	No	No	no	Yes	no	2	60	6	60	1
VIA PINTOR	65	73	femmina	23.8912	Non fumatore	licenza elementare	pensionato		hd	30	fav	HD trisettimanale	4			125	60	153	7.2	139	4.4	18.9	2			153	3.8	12.5	14.2	137	73	38	131	s�	vitD attiva	no	no	0	No	No	No	no	No	no	4	90	6	72	55
VIA PINTOR	25	78	maschio	23.3143	Non fumatore	licenza media inferiore	pensionato		hd	54	fav	HD trisettimanale	4			150	70	112	9.9	135	6.3	30.9				852	3.8	10.2	0.4	135	61	45	136	no	nessuna	no	no	0	Yes	No	No	s�	No	no	9	70	6	36	1
VIA PINTOR	20	30	maschio	20.5714	Non fumatore	licenza media inferiore	disoccupato		hd	49	fav	HD trisettimanale	4			135	75	175	18.5	141	5.1	20.1				369	4.1	11.9	0.3	114	54	34	130	s�	vitD attiva	no	s�	4000	No	No	No	no	No	no	2	100	6	82	17
VIA PINTOR	61	75	maschio	24.2286	Non fumatore	licenza elementare	pensionato		hd	24	fav	HD trisettimanale	4			160	80	139	9.2	139	5.6	22.9			3	82	3.9	10.3	1.4	209	142	43	105	no	nessuna	no	s�	6000	No	No	No	no	Yes	no	3	100	6	82	95
VIA PINTOR	6	92	femmina	21.4876	Non fumatore	licenza elementare	pensionato		hd	170	fav	HD trisettimanale	4			140	70	141	6.5	132	5.7	21.2				370	3.7	11.5	7.8	264	102	38	618	s�	vitD attiva	no	s�	12000	Yes	No	Yes	s�	No	no	6	60	4	49	1
VIA PINTOR	26	91	femmina	18.8889	Non fumatore	licenza elementare	pensionato		hd	44	fav	HD trisettimanale	4			155	70	145	6.2	139	5.3	22				448	3.8	11.3	18.3	147	79	57	53	s�	vitD attiva	no	no	0	No	No	Yes	no	No	no	3	50	6	33	1
VIA PINTOR	32	59	maschio	26.7284	Non fumatore	licenza media superiore	lavora		hd	50	fav	HD trisettimanale	4			140	75	141	12.6	139	4.7	21.5				584	3.9	12.9	11.2	139	31	39	196	no	nessuna	no	s�	2000	No	No	Yes	no	No	no	4	90	6	82	59
VIA PINTOR	28	68	maschio	21.304	Non fumatore	licenza elementare	pensionato		hd	41	fav	HD trisettimanale	4			110	70	179	10.7	137	6	24.3				411	3.7	8.6	12.8	174	120	33	100	s�	vitD attiva	no	s�	4000	No	No	No	no	No	no	3	90	6	82	91
VIA PINTOR	17	63	maschio	26.2507	Non fumatore	licenza media inferiore	pensionato		hd	24	fav	HD trisettimanale	4			130	70	183	11	138	5.8	21.4				423	4.3	12.4	4	158	81	37	200	no	nessuna	no	s�	18000	No	No	No	no	No	no	3	80	6	82	78
VIA PINTOR	14	74	maschio	32.872	Fumatore	licenza media inferiore	pensionato		hd	41	fav	HD monosettimanale	4			150	75	186	8.3	138	4.9	20.7				214	3.9	11.2	1.9	143	89	31	116	s�	vitD attiva	no	s�	8000	No	Yes	No	no	No	no	3	90	6	71	35
VIA PINTOR	13	33	maschio	25.1811	Non fumatore	licenza media inferiore	disoccupato		hd	103	fav	HD trisettimanale	4			135	70	213	12.8	135	5.6	18.6				147	4	12	1.4	165	83	29	263	s�	vitD attiva	no	s�	18000	No	No	No	no	No	no	2	90	6	71	1
VIA PINTOR	18	51	femmina	20.9042	Non fumatore	laurea	lavora		hd	42	fav	HD bisettimanale	4			120	80	137	13.5	140	5.1	23.8				364	4.4	10.4	0.3	189	115	52	112	s�	vitD attiva	no	s�	12000	No	No	No	no	No	no	2	100	6	81	63
VIA PINTOR	72	34	femmina	15.7031	Non fumatore	laurea	disoccupato		hd	48	fav	HD trisettimanale	4			120	75	102	6.3	136	5.2	25.6				528	4.2	11.6	0.3	193	112	64	86	s�	vitD attiva	s�	s�	12000	No	No	No	no	No	no	2	100	6	92	88
VIA PINTOR	41	54	femmina	23.4559	Non fumatore	licenza media superiore	disoccupato		hd	92	fav	HD trisettimanale	4			100	60	207	10.7	138	5.6	22.6				301	3.9	13.3	4.6	217	147	44	132	s�	vitD attiva	no	no	0	No	No	No	no	No	no	4	80	6	72	15
VIA PINTOR	30	74	maschio	24.4637	Non fumatore	licenza elementare	pensionato		hd	20	fav	HD trisettimanale	4			140	80	98	4.2	135	4.9	27.3			4	260	4.1	11.6	2.9	103	45	32	132	no	nessuna	no	s�	6000	Yes	No	No	s�	Yes	no	6	80	6	70	27
VIA PINTOR	62	69	femmina	30.0937	Non fumatore	licenza elementare	casalinga		hd	37	fav	HD trisettimanale	4			150	45	182	7.6	133	7.5	23.6				508	3.7	12.1	8.4	177	41	36	502	no	nessuna	no	s�	4000	Yes	Yes	No	no	Yes	no	7	50	1	26	1
VIA PINTOR	46	70	maschio	18.7328	Fumatore	licenza elementare	pensionato		hd	34	fav	HD trisettimanale	4			130	75	108	9	136	4.7	23.2	2			296	3.8	10.7	1.1	179	108	46	125	s�	vitD attiva	no	no	0	No	No	Yes	no	No	no	3	100	6	82	95
VIA PINTOR	23	76	femmina	21.7187	Fumatore	licenza elementare	pensionato		hd	49	fav	HD trisettimanale	4			125	70	141	8.8	141	5.7	22.6			2	419	3.7	11.3	10.8	164	103	31	151	s�	vitD attiva	s�	s�	30000	No	Yes	No	s�	No	no	5	90	6	74	62
VIA PINTOR	55	86	maschio	23.1405	Non fumatore	licenza media superiore	pensionato		hd	97	fav	HD trisettimanale	4			130	70	107	9.1	133	5.9	25.3				131	3.5	11.8	27.5	213	135	42	178	no	nessuna	no	s�	4000	No	No	No	s�	Yes	no	4	70	4	35	1
VIESTE	182	85.9806	femmina	24.1415	Non fumatore	licenza elementare	pensionato	abita con parenti o amici	hd	21.2333	CVC tunnellizzato	HD trisettimanale	3	1.2	0.9	175	60	111	6.6	134	4.2	19.2				109	3.6	12.9	0.3	161	92.4	50	93	s�	vitD attiva	no	s�	40	No	Yes	Yes	no	No	no	5	30	1	45	1
VIESTE	180	38.6556	femmina	37.8329	Non fumatore	licenza media inferiore	disoccupato	abita in struttura	hd	9.36667	CVC tunnellizzato	HD bisettimanale	4	1.4	0.9	130	70	174	7.8	138	5	19.6				20	4	10.1	2.4	150	73.2	34	214	no	nessuna	s�	s�	16000	No	No	No	s�	No	no	3	50	2	40	1
VIESTE	175	54.0028	femmina	22.719	Non fumatore	licenza media inferiore	casalinga	abita con parenti o amici	hd	0.5	CVC temporaneo	HD trisettimanale	3	1.5	0.9	115	60	99	5.7	139	3.8					130	3.3	7		119			134	no	nessuna		s�	6000	No	No	No	no	No	no	3	50	6	34	1
VIESTE	183	67.7167	maschio	18.937	Non fumatore	licenza elementare	pensionato	abita con parenti o amici	hd	128.2	fav	HD trisettimanale	4	1.7	1	180	80	174	7.3	133	6.4					1274	3.7	10.8	2.6	174	90.8	46	186	s�	vitD attiva	no	s�	6000	Yes	No	No	no	No	no	2	50	3	34	1
VIESTE	177	42.6889	maschio	24.1517	Non fumatore	licenza media superiore	lavora	abita con parenti o amici	hd	29.7667	fav	HD trisettimanale	4	1.3	1	120	70	207	14.6	137	6.3	21.8				168	4.1	11.1	0.3	86	31.8	40	71	s�	vitD attiva	s�	s�	15000	No	No	No	no	No	no	5	50	6	84	53
[truncated: 79 more columns]
